# Supplementary material for: 4-Chloro­phenyl 4-methyl­benzoate
Source: Acta Crystallogr Sect E Struct Rep Online. 2008 Jul 16;64(Pt 8):o1518. doi: 10.1107/S1600536808021697 (PMC2962144; doi:10.1107/S1600536808021697)
Supplement: Supplementary file 2 [file e-64-o1518-Isup2.hkl]

# 
# h,k,l, Fc-squared, Fo-squared, sigma(Fo-squared) and status flag 
# 
data_I
_shelx_title ' E28 P21/N' 
_shelx_refln_list_code          4 
_shelx_F_calc_maximum      137.01 
_exptl_crystal_F_000       512.00 
_reflns_d_resolution_high  0.8375 
 
loop_ 
 _symmetry_equiv_pos_as_xyz 
 'x, y, z' 
 '-x+1/2, y+1/2, -z+1/2' 
 '-x, -y, -z' 
 'x-1/2, -y-1/2, z-1/2' 
 
_cell_length_a     6.0480 
_cell_length_b     7.5590 
_cell_length_c    26.4870 
_cell_angle_alpha  90.000 
_cell_angle_beta   95.680 
_cell_angle_gamma  90.000 
 
_shelx_F_squared_multiplier     1.000 
 
loop_ 
 _refln_index_h 
 _refln_index_k 
 _refln_index_l 
 _refln_F_squared_calc 
 _refln_F_squared_meas 
 _refln_F_squared_sigma 
 _refln_observed_status 
   2   0   0     6706.54     7222.58     83.96 o 
   4   0   0       36.42       25.88      0.70 o 
   6   0   0       83.10       93.44      1.49 o 
   1   1   0     3073.18     3619.09    200.92 o 
   2   1   0        0.05        1.33      0.50 o 
   3   1   0       53.78       56.01      0.83 o 
   4   1   0      112.14      150.82      1.68 o 
   5   1   0        0.94        2.99      0.21 o 
   6   1   0       10.79       13.82      0.41 o 
   7   1   0       21.80       22.20      0.59 o 
   0   2   0      652.76      606.06      2.71 o 
   1   2   0     1129.01     1194.70     14.35 o 
   2   2   0     1092.19     1410.66      5.83 o 
   3   2   0      270.59      331.59      2.32 o 
   4   2   0       26.97       31.39      0.81 o 
   5   2   0       20.60       26.73      0.72 o 
   6   2   0       27.90       38.30      0.95 o 
   7   2   0        4.04        7.67      0.22 o 
   1   3   0      453.48      492.71      1.92 o 
   2   3   0      433.64      492.43      2.91 o 
   3   3   0       90.45      127.98      1.48 o 
   4   3   0       12.11       12.40      0.34 o 
   5   3   0        0.11       -0.06      0.32 o 
   6   3   0        9.19        9.89      0.29 o 
   0   4   0      116.50      153.04      1.48 o 
   1   4   0        2.81        9.86      0.51 o 
   2   4   0      114.64      138.53      1.57 o 
   3   4   0       44.19       41.80      0.97 o 
   4   4   0       74.15       77.86      1.36 o 
   5   4   0        3.50        4.69      0.22 o 
   6   4   0        6.62        5.12      0.18 o 
   1   5   0        2.53        1.72      0.16 o 
   2   5   0       22.15       15.57      0.48 o 
   3   5   0        1.06        2.57      0.18 o 
   4   5   0        1.05        0.99      0.17 o 
   5   5   0        4.04        3.63      0.18 o 
   0   6   0        0.14       -0.15      0.37 o 
   1   6   0       23.87       20.91      1.20 o 
   2   6   0        0.01       -0.23      0.37 o 
   3   6   0        0.26        0.34      0.17 o 
   4   6   0        0.32        0.23      0.12 o 
   5   6   0        4.21        3.66      0.16 o 
   1   7   0        9.42        8.56      0.60 o 
   2   7   0        1.76        3.03      0.22 o 
   3   7   0        0.05       -0.01      0.29 o 
   4   7   0        1.59        1.38      0.13 o 
   0   8   0       22.24       23.81      0.64 o 
   1   8   0      138.03      147.13     15.67 o 
   2   8   0       20.72       18.82      0.56 o 
   3   8   0        0.04        0.19      0.22 o 
  -7   0   1        0.33        0.34      0.11 o 
  -5   0   1       17.14       23.80      0.68 o 
  -3   0   1        3.94        5.72      0.17 o 
  -1   0   1     5577.77     5724.57     19.89 o 
   1   0   1     1854.54     2080.92      9.11 o 
   3   0   1     3478.72     4511.50     31.80 o 
   5   0   1       91.09      122.70      1.71 o 
   7   0   1       11.08       11.15      0.34 o 
  -7   1   1       35.09       38.32      0.77 o 
  -6   1   1       25.59       33.27      0.89 o 
  -5   1   1      119.19      142.93      1.84 o 
  -4   1   1      487.47      631.63      3.84 o 
  -3   1   1      733.53      822.61      4.07 o 
  -2   1   1      378.13      396.34      8.60 o 
  -1   1   1      291.27      301.99      7.15 o 
   0   1   1     1839.02     1644.23    372.82 o 
   1   1   1      854.20      981.28     33.68 o 
   2   1   1      934.69     1138.59     24.28 o 
   3   1   1       43.46       26.51      0.59 o 
   4   1   1      265.66      388.19      2.88 o 
   5   1   1       44.41       43.97      1.05 o 
   6   1   1        0.17        0.61      0.17 o 
   7   1   1        4.55        4.78      0.17 o 
  -7   2   1        5.40        5.26      0.16 o 
  -6   2   1        0.14        0.52      0.17 o 
  -5   2   1       22.58       33.90      0.93 o 
  -4   2   1      110.10      120.62      1.54 o 
  -3   2   1      957.93     1099.12      5.20 o 
  -2   2   1       42.28       60.32      0.76 o 
  -1   2   1    12517.63    12745.31    646.81 o 
   0   2   1    10554.32     9016.13   1391.67 o 
   1   2   1      622.12      689.87      2.20 o 
   2   2   1      351.40      462.56      2.56 o 
   3   2   1      356.08      457.90      2.89 o 
   4   2   1       16.14       20.87      0.59 o 
   5   2   1        7.63        8.45      0.28 o 
   6   2   1        7.37       10.67      0.32 o 
  -6   3   1        2.89        3.61      0.20 o 
  -5   3   1        4.87        5.66      0.23 o 
  -4   3   1       55.12       72.08      1.24 o 
  -3   3   1      435.13      516.91      3.24 o 
  -2   3   1      886.09      974.48      4.65 o 
  -1   3   1      581.71      687.24      2.41 o 
   0   3   1      585.23      589.82     37.17 o 
   1   3   1        2.95        6.19      3.51 o 
   2   3   1      792.08      921.57      4.55 o 
   3   3   1      150.38      167.91      1.74 o 
   4   3   1       12.91       13.49      0.39 o 
   5   3   1        0.33        0.72      0.17 o 
   6   3   1       29.14       34.45      0.87 o 
  -6   4   1        0.80        0.71      0.13 o 
  -5   4   1        0.49        1.35      0.18 o 
  -4   4   1        5.59        8.11      0.24 o 
  -3   4   1        5.80        5.89      0.21 o 
  -2   4   1       10.66       17.37      0.51 o 
  -1   4   1      107.35      128.75      8.31 o 
   0   4   1       26.73       15.56      0.51 o 
   1   4   1       14.05       25.33      6.34 o 
   2   4   1       22.08       24.33      0.70 o 
   3   4   1        1.76        6.81      0.22 o 
   4   4   1       18.77       21.91      0.67 o 
   5   4   1       12.58       17.03      0.54 o 
   6   4   1        3.03        2.11      0.16 o 
  -6   5   1        1.06        1.29      0.11 o 
  -5   5   1        2.98        2.40      0.17 o 
  -4   5   1        5.69        8.28      0.24 o 
  -3   5   1        2.14        1.96      0.18 o 
  -2   5   1       40.94       51.26      1.08 o 
  -1   5   1       16.67       11.80      0.56 o 
   0   5   1      184.87      188.52      4.82 o 
   1   5   1        1.82        1.13      0.10 o 
   2   5   1      203.06      221.44      2.30 o 
   3   5   1       10.27       12.19      0.38 o 
   4   5   1       20.94       29.06      0.83 o 
   5   5   1        5.45        4.84      0.20 o 
  -5   6   1        7.74        8.35      0.24 o 
  -4   6   1        0.40       -0.11      0.30 o 
  -3   6   1       21.01       25.42      0.72 o 
  -2   6   1       24.44       24.98      0.77 o 
  -1   6   1       29.32       27.38      0.67 o 
   0   6   1       48.14       45.92      0.73 o 
   1   6   1       14.18       13.94      0.45 o 
   2   6   1        0.11        0.18      0.38 o 
   3   6   1        5.58        4.73      0.22 o 
   4   6   1        1.31        1.32      0.16 o 
   5   6   1        0.34        0.32      0.11 o 
  -4   7   1        0.04       -0.07      0.23 o 
  -3   7   1        1.13        2.27      0.16 o 
  -2   7   1       20.57       22.98      0.74 o 
  -1   7   1        1.24        0.92      0.12 o 
   0   7   1       31.97       35.33      1.67 o 
   1   7   1        0.16        0.44      0.13 o 
   2   7   1        0.96        0.95      0.18 o 
   3   7   1        2.63        2.69      0.17 o 
   4   7   1        6.48        7.01      0.21 o 
  -3   8   1        0.22        0.06      0.21 o 
  -2   8   1       26.94       25.31      0.68 o 
  -1   8   1       32.77       38.97      4.33 o 
   0   8   1        0.66        1.27      0.11 o 
   1   8   1       17.92       22.40      2.00 o 
   2   8   1       29.63       30.06      0.84 o 
   3   8   1        0.62        0.56      0.12 o 
   0   9   1        0.44        0.43      0.09 o 
  -6   0   2       28.75       37.90      0.98 o 
  -4   0   2        1.62        1.44      0.13 o 
  -2   0   2     2225.49     2562.36     18.51 o 
   0   0   2      237.99       79.95      2.22 o 
   2   0   2      899.90     1082.25      3.18 o 
   4   0   2      394.77      437.97      3.10 o 
   6   0   2      180.73      218.90      2.35 o 
  -7   1   2        1.89        3.61      0.17 o 
  -6   1   2        0.96        0.93      0.16 o 
  -5   1   2       18.26       22.72      0.66 o 
  -4   1   2      264.68      321.58      2.53 o 
  -3   1   2      113.63      150.94      1.41 o 
  -2   1   2      310.83      374.34      2.28 o 
  -1   1   2    11027.21    10675.40    368.05 o 
   0   1   2      859.18      656.12    122.47 o 
   1   1   2       78.26      111.35      1.14 o 
   2   1   2      112.38      144.35      5.46 o 
   3   1   2       20.78       31.78      0.66 o 
   4   1   2       45.62       56.32      1.05 o 
   5   1   2       15.89       22.47      0.71 o 
   6   1   2        0.18        0.52      0.17 o 
   7   1   2       10.34        9.29      0.27 o 
  -7   2   2        4.62        5.58      0.17 o 
  -6   2   2        6.08        5.37      0.22 o 
  -5   2   2        6.64        9.96      0.32 o 
  -4   2   2      129.43      123.62      1.54 o 
  -3   2   2      211.81      225.82      1.85 o 
  -2   2   2      228.45      278.90      1.79 o 
  -1   2   2    14077.41    13726.27    823.12 o 
   0   2   2    12531.14    10508.66   2385.71 o 
   1   2   2      679.71      645.94      5.26 o 
   2   2   2     4489.48     5740.82     36.65 o 
   3   2   2      146.45      253.06      2.04 o 
   4   2   2       11.83       13.73      0.41 o 
   5   2   2       27.78       28.81      0.78 o 
   6   2   2       34.55       35.54      0.92 o 
  -6   3   2        0.59        0.48      0.15 o 
  -5   3   2       41.57       47.14      1.09 o 
  -4   3   2       35.05       96.95      1.41 o 
  -3   3   2      192.19      240.27      2.05 o 
  -2   3   2        8.17       10.17      0.32 o 
  -1   3   2        9.04        5.57      0.31 o 
   0   3   2      120.49      131.95     15.15 o 
   1   3   2        4.11        1.98      0.15 o 
   2   3   2        0.94        1.61      0.13 o 
   3   3   2      243.66      346.14      2.65 o 
   4   3   2       15.67       19.80      0.60 o 
   5   3   2        2.08        3.06      0.22 o 
   6   3   2       11.44       11.93      0.35 o 
  -6   4   2        0.72        0.43      0.12 o 
  -5   4   2        1.06        1.56      0.16 o 
  -4   4   2       53.65       72.15      1.31 o 
  -3   4   2       77.66       82.79      1.26 o 
  -2   4   2        4.23        8.61      0.26 o 
  -1   4   2      875.33      872.09      7.17 o 
   0   4   2      180.67      198.93     16.51 o 
   1   4   2      605.00      553.65     49.03 o 
   2   4   2        7.26       12.70      0.39 o 
   3   4   2        7.19       16.45      0.49 o 
   4   4   2       18.22       19.66      0.57 o 
   5   4   2       10.93       14.25      0.44 o 
   6   4   2        0.68        0.67      0.13 o 
  -6   5   2        1.15        1.08      0.12 o 
  -5   5   2        1.44        2.24      0.15 o 
  -4   5   2        0.69        0.80      0.16 o 
  -3   5   2        9.33       12.98      0.40 o 
  -2   5   2        2.03        1.51      0.17 o 
  -1   5   2       26.74       30.45      0.58 o 
   0   5   2        9.40       14.31      1.06 o 
   1   5   2       88.79       86.74      9.25 o 
   2   5   2       35.85       67.68      1.25 o 
   3   5   2       19.33       18.91      0.56 o 
   4   5   2       14.94       16.58      0.50 o 
   5   5   2       52.55       54.88      1.07 o 
  -5   6   2        1.28        1.15      0.13 o 
  -4   6   2        2.08        2.06      0.16 o 
  -3   6   2        6.43        8.86      0.27 o 
  -2   6   2      407.28      415.20      3.45 o 
  -1   6   2      124.59      112.17      1.19 o 
   0   6   2      116.18      130.35      7.72 o 
   1   6   2      128.68      153.50      3.56 o 
   2   6   2        4.04        4.54      0.23 o 
   3   6   2       19.37       20.59      0.59 o 
   4   6   2        2.74        2.10      0.18 o 
   5   6   2        4.73        4.54      0.17 o 
  -4   7   2        0.48        0.63      0.12 o 
  -3   7   2        5.48        3.26      0.21 o 
  -2   7   2       30.21       34.03      1.01 o 
  -1   7   2       17.28       25.30      1.71 o 
   0   7   2        0.33        0.44      0.16 o 
   1   7   2        0.76        1.18      0.12 o 
   2   7   2        3.54        4.11      0.22 o 
   3   7   2        3.43        3.18      0.17 o 
   4   7   2        5.68        4.71      0.17 o 
  -3   8   2        8.77        8.30      0.26 o 
  -2   8   2       15.37       16.00      0.46 o 
  -1   8   2        0.34        0.63      0.27 o 
   0   8   2        1.90        2.46      0.12 o 
   1   8   2        9.77       10.77      0.66 o 
   2   8   2        1.62        1.76      0.17 o 
   3   8   2        0.02       -0.19      0.21 o 
   0   9   2        0.44        0.64      0.08 o 
  -7   0   3        2.72        2.52      0.16 o 
  -5   0   3        7.34       12.95      0.39 o 
  -3   0   3       21.62       25.37      0.55 o 
  -1   0   3      731.78      753.12     10.82 o 
   1   0   3       16.03       16.25      0.48 o 
   3   0   3     1389.07     1817.02      7.56 o 
   5   0   3      133.75      164.62      2.02 o 
   7   0   3        0.35        0.56      0.11 o 
  -7   1   3       17.62       19.15      0.55 o 
  -6   1   3        0.52        0.62      0.16 o 
  -5   1   3        0.29        1.05      0.16 o 
  -4   1   3      244.93      292.76      2.40 o 
  -3   1   3     2545.37     2899.61     11.15 o 
  -2   1   3     2229.24     2521.22     13.29 o 
  -1   1   3    18771.16    15616.77    570.30 o 
   0   1   3        1.98        4.48      3.21 o 
   1   1   3      348.96      423.95      4.55 o 
   2   1   3      636.57      825.00     18.06 o 
   3   1   3      459.56      540.95      3.15 o 
   4   1   3        4.93        8.62      0.26 o 
   5   1   3       27.40       31.52      0.93 o 
   6   1   3        6.74        7.49      0.24 o 
   7   1   3        3.75        3.54      0.15 o 
  -7   2   3        0.19        0.46      0.11 o 
  -6   2   3        1.98        2.21      0.18 o 
  -5   2   3        4.14        6.00      0.23 o 
  -4   2   3        1.25        1.30      0.15 o 
  -3   2   3       68.60       67.40      0.97 o 
  -2   2   3       22.02       12.00      0.32 o 
  -1   2   3       13.61        7.43      1.01 o 
   0   2   3       54.71       59.30      8.82 o 
   1   2   3     2397.99     2664.29     91.44 o 
   2   2   3      757.52     1003.42      4.60 o 
   3   2   3       27.16       16.75      0.48 o 
   4   2   3       40.83       40.68      0.94 o 
   5   2   3      124.75      137.05      1.87 o 
   6   2   3       64.55       65.98      1.20 o 
  -6   3   3        8.53       11.67      0.32 o 
  -5   3   3       61.00       70.14      1.30 o 
  -4   3   3        0.48        0.13      0.33 o 
  -3   3   3      149.61      186.13      1.78 o 
  -2   3   3      473.95      541.02      3.02 o 
  -1   3   3       50.34       48.17      0.50 o 
   0   3   3      632.09      567.04     75.93 o 
   1   3   3      423.50      443.68     40.22 o 
   2   3   3       21.19       39.72      0.77 o 
   3   3   3        2.97        1.44      0.15 o 
   4   3   3        1.84        2.79      0.18 o 
   5   3   3       88.40       93.82      1.56 o 
   6   3   3        6.04        4.87      0.21 o 
  -6   4   3        5.80        6.35      0.21 o 
  -5   4   3        0.31        0.16      0.32 o 
  -4   4   3       14.09       16.25      0.46 o 
  -3   4   3       98.43      111.69      1.46 o 
  -2   4   3     2451.58     2637.40     10.81 o 
  -1   4   3     3807.22     3934.08     68.81 o 
   0   4   3      312.32      279.85     25.27 o 
   1   4   3      388.18      357.22     37.95 o 
   2   4   3       19.18       33.56      0.83 o 
   3   4   3       31.72       35.18      0.90 o 
   4   4   3        7.65        8.65      0.28 o 
   5   4   3       30.67       35.24      0.94 o 
   6   4   3       19.44       21.99      0.62 o 
  -6   5   3        8.51        9.20      0.27 o 
  -5   5   3        0.45        0.18      0.27 o 
  -4   5   3        8.00        9.91      0.30 o 
  -3   5   3       11.09       14.81      0.43 o 
  -2   5   3       28.55       27.84      0.78 o 
  -1   5   3       28.72       52.67     15.44 o 
   0   5   3       26.92       21.21      1.63 o 
   1   5   3        0.11        1.82      0.90 o 
   2   5   3        9.70        4.98      0.21 o 
   3   5   3       39.46       38.58      1.02 o 
   4   5   3       12.91       20.52      0.63 o 
   5   5   3       10.31       10.38      0.30 o 
  -5   6   3        7.03        7.98      0.24 o 
  -4   6   3        4.10        5.68      0.21 o 
  -3   6   3        0.03       -0.26      0.37 o 
  -2   6   3       42.41       44.10      1.11 o 
  -1   6   3        0.11        0.15      0.28 o 
   0   6   3      143.61      143.18      7.93 o 
   1   6   3       90.47      110.11      4.32 o 
   2   6   3        1.45        1.34      0.17 o 
   3   6   3        1.71        1.82      0.17 o 
   4   6   3       76.75       78.25      1.33 o 
   5   6   3        1.86        2.11      0.15 o 
  -4   7   3        1.20        1.37      0.13 o 
  -3   7   3        9.70        7.99      0.26 o 
  -2   7   3       40.17       36.10      1.02 o 
  -1   7   3        3.73        5.22      0.40 o 
   0   7   3        0.27        0.07      0.24 o 
   1   7   3        0.02        0.28      0.15 o 
   2   7   3        7.99        8.05      0.26 o 
   3   7   3        4.42        4.07      0.18 o 
   4   7   3        0.25       -0.05      0.24 o 
  -3   8   3        0.05        0.27      0.11 o 
  -2   8   3       14.73       10.86      0.35 o 
  -1   8   3        0.05        0.15      0.20 o 
   0   8   3        0.91        0.76      0.12 o 
   1   8   3        7.36        6.95      1.08 o 
   2   8   3       15.57       13.27      0.39 o 
   3   8   3        0.77        0.77      0.12 o 
  -6   0   4        2.24        2.22      0.18 o 
  -4   0   4      351.69      345.10      2.64 o 
  -2   0   4      306.09      308.55      1.41 o 
   0   0   4       16.09        9.67      0.15 o 
   2   0   4      604.14      757.78      4.89 o 
   4   0   4        0.87        3.90      0.17 o 
   6   0   4       52.40       65.49      1.24 o 
  -7   1   4        0.06        0.29      0.11 o 
  -6   1   4        0.56        0.56      0.16 o 
  -5   1   4        1.88        2.15      0.18 o 
  -4   1   4      436.85      489.20      3.28 o 
  -3   1   4       19.02       23.33      0.57 o 
  -2   1   4     3225.96     3454.12     16.75 o 
  -1   1   4     5549.52     4979.28     21.52 o 
   0   1   4      528.43      313.46     42.10 o 
   1   1   4      932.82     1094.21     14.45 o 
   2   1   4      317.56      381.99      1.57 o 
   3   1   4      371.37      481.49      2.98 o 
   4   1   4      262.91      356.22      2.82 o 
   5   1   4        3.78        4.11      0.24 o 
   6   1   4       23.36       25.96      0.72 o 
  -7   2   4        3.81        6.08      0.18 o 
  -6   2   4       14.81       16.47      0.50 o 
  -5   2   4        0.90        1.01      0.17 o 
  -4   2   4       11.30       21.05      0.57 o 
  -3   2   4       25.20       29.07      0.65 o 
  -2   2   4      493.48      445.07      2.49 o 
  -1   2   4      899.60      900.64      2.76 o 
   0   2   4      922.90      811.27    142.81 o 
   1   2   4       12.70        9.91      4.16 o 
   2   2   4      162.38      230.33      1.75 o 
   3   2   4       93.83      114.17      1.37 o 
   4   2   4       42.48       52.17      1.06 o 
   5   2   4       15.91       15.71      0.49 o 
   6   2   4       65.91       68.44      1.23 o 
  -6   3   4        4.01        5.01      0.20 o 
  -5   3   4      104.62      126.77      1.75 o 
  -4   3   4      116.11      126.91      1.64 o 
  -3   3   4        9.68        9.84      0.32 o 
  -2   3   4      180.09      169.85      1.53 o 
  -1   3   4        3.71        6.36      0.13 o 
   0   3   4      174.61      164.24     20.97 o 
   1   3   4      716.58      679.97     81.69 o 
   2   3   4      448.94      596.49      3.49 o 
   3   3   4        1.08        2.00      0.15 o 
   4   3   4       50.36       65.79      1.26 o 
   5   3   4        9.09       13.67      0.39 o 
   6   3   4       11.92       12.77      0.39 o 
  -6   4   4        0.06        0.02      0.23 o 
  -5   4   4       20.02       23.11      0.68 o 
  -4   4   4        0.68        0.22      0.34 o 
  -3   4   4       76.33       81.68      1.29 o 
  -2   4   4        2.57        2.33      0.20 o 
  -1   4   4      568.62      535.24      3.70 o 
   0   4   4      659.28      699.61     86.06 o 
   1   4   4     1814.42     1876.03    218.48 o 
   2   4   4      692.48      866.29      4.91 o 
   3   4   4        4.21        5.94      0.24 o 
   4   4   4        1.42        3.47      0.24 o 
   5   4   4       87.15       91.47      1.49 o 
   6   4   4       26.77       20.92      0.61 o 
  -6   5   4       16.02       17.90      0.51 o 
  -5   5   4        3.62        2.68      0.16 o 
  -4   5   4       10.08       11.00      0.32 o 
  -3   5   4       24.71       26.96      0.77 o 
  -2   5   4       21.02       20.44      0.60 o 
  -1   5   4       63.09       58.54      1.53 o 
   0   5   4        5.53       14.71      1.21 o 
   1   5   4        2.16        1.34      0.34 o 
   2   5   4        1.27        1.30      0.17 o 
   3   5   4       67.36       73.78      1.39 o 
   4   5   4        3.33        3.73      0.21 o 
   5   5   4        0.28       -0.12      0.33 o 
  -5   6   4        3.99        3.74      0.16 o 
  -4   6   4        2.94        2.71      0.17 o 
  -3   6   4       17.35       22.23      0.66 o 
  -2   6   4      322.85      300.83      2.76 o 
  -1   6   4       81.32       85.85      6.97 o 
   0   6   4       18.40       19.87      1.94 o 
   1   6   4       77.00       81.53      4.69 o 
   2   6   4        8.37        8.55      0.29 o 
   3   6   4        2.25        3.56      0.22 o 
   4   6   4       25.02       21.23      0.64 o 
   5   6   4        4.33        4.60      0.17 o 
  -4   7   4        1.77        1.29      0.13 o 
  -3   7   4      210.34      205.17      2.11 o 
  -2   7   4      161.21      160.01      1.99 o 
  -1   7   4        0.79        0.90      0.11 o 
   0   7   4       15.50       15.20      0.65 o 
   1   7   4        0.67        0.86      0.12 o 
   2   7   4        0.61        1.36      0.17 o 
   3   7   4        7.21        8.68      0.27 o 
   4   7   4        2.95        3.11      0.16 o 
  -3   8   4        0.57        0.79      0.12 o 
  -2   8   4       14.31       15.30      0.48 o 
  -1   8   4        6.27        7.03      0.68 o 
   0   8   4        0.02        0.10      0.12 o 
   1   8   4        2.01        1.91      0.11 o 
   2   8   4        0.03       -0.05      0.27 o 
   3   8   4        1.26        0.49      0.12 o 
  -7   0   5        0.13       -0.07      0.22 o 
  -5   0   5       14.63       17.40      0.52 o 
  -3   0   5      391.36      382.01      2.44 o 
  -1   0   5       39.34       27.12      0.35 o 
   1   0   5      414.60      460.34      1.80 o 
   3   0   5      795.51      891.18      4.53 o 
   5   0   5       18.08       25.74      0.74 o 
  -7   1   5        4.32        5.52      0.17 o 
  -6   1   5        1.25        1.68      0.17 o 
  -5   1   5       11.01       10.50      0.33 o 
  -4   1   5      154.97      153.65      1.69 o 
  -3   1   5      144.56      174.98      1.54 o 
  -2   1   5        0.59        2.51      1.30 o 
  -1   1   5     2839.72     2511.11     38.93 o 
   0   1   5       56.68       41.69      2.63 o 
   1   1   5     1057.92     1214.87     38.94 o 
   2   1   5       91.38       82.73      0.66 o 
   3   1   5       16.59        6.79      0.18 o 
   4   1   5       28.88       33.78      0.86 o 
   5   1   5       28.07       26.11      0.75 o 
   6   1   5        4.85        3.93      0.20 o 
  -7   2   5        0.04       -0.09      0.19 o 
  -6   2   5        1.19        1.24      0.16 o 
  -5   2   5        0.24        0.69      0.17 o 
  -4   2   5       14.33       13.64      0.39 o 
  -3   2   5       78.80       66.77      0.97 o 
  -2   2   5      374.68      332.59      2.07 o 
  -1   2   5     4413.27     3737.28     56.19 o 
   0   2   5     1124.96      806.42    110.21 o 
   1   2   5      408.42      405.47     34.55 o 
   2   2   5      571.80      686.20      3.63 o 
   3   2   5      160.55      189.66      1.85 o 
   4   2   5       21.30       30.31      0.85 o 
   5   2   5      106.56      123.97      1.81 o 
   6   2   5       48.40       52.51      1.07 o 
  -6   3   5        0.28        0.23      0.29 o 
  -5   3   5        9.51       12.31      0.35 o 
  -4   3   5      289.83      325.94      2.73 o 
  -3   3   5      159.56      181.49      1.75 o 
  -2   3   5     3842.73     4030.94     30.68 o 
  -1   3   5     2555.84     2238.47     10.33 o 
   0   3   5       95.81       58.65      8.58 o 
   1   3   5       74.78       78.34     10.82 o 
   2   3   5       22.46       28.99      0.70 o 
   3   3   5       84.48       84.61      1.30 o 
   4   3   5       49.38       64.19      1.27 o 
   5   3   5        1.95        2.44      0.22 o 
   6   3   5        6.82        6.60      0.21 o 
  -6   4   5        2.67        4.44      0.17 o 
  -5   4   5        0.03        0.29      0.33 o 
  -4   4   5      111.24      136.08      1.77 o 
  -3   4   5       22.58       27.05      0.76 o 
  -2   4   5       14.05       13.45      0.41 o 
  -1   4   5       15.34       18.62      0.59 o 
   0   4   5      891.43      843.61     98.58 o 
   1   4   5       96.10       79.88      6.38 o 
   2   4   5       22.26       19.76      0.61 o 
   3   4   5      326.25      368.32      3.09 o 
   4   4   5      416.99      449.36      3.60 o 
   5   4   5      126.16      128.45      1.75 o 
   6   4   5       37.50       45.35      0.84 o 
  -5   5   5        0.42        0.28      0.15 o 
  -4   5   5       31.90       34.35      0.92 o 
  -3   5   5      694.84      677.46      4.41 o 
  -2   5   5       19.25       13.54      0.43 o 
  -1   5   5        1.96        1.19      0.11 o 
   0   5   5       23.90       22.47      1.52 o 
   1   5   5        1.41        2.22      0.15 o 
   2   5   5       18.53       17.92      0.52 o 
   3   5   5        1.69        1.56      0.20 o 
   4   5   5        4.25        4.12      0.23 o 
   5   5   5       12.56       11.51      0.34 o 
  -5   6   5        0.95        0.78      0.11 o 
  -4   6   5        1.16        0.60      0.15 o 
  -3   6   5       14.01       10.14      0.32 o 
  -2   6   5      350.23      352.40      3.00 o 
  -1   6   5       12.33       16.64      1.21 o 
   0   6   5       53.33       53.26      0.80 o 
   1   6   5      318.73      373.07     25.04 o 
   2   6   5       45.13       41.48      1.09 o 
   3   6   5        0.76        0.65      0.17 o 
   4   6   5       22.52       24.03      0.68 o 
   5   6   5        5.40        3.38      0.15 o 
  -4   7   5        0.86        0.54      0.12 o 
  -3   7   5       54.25       43.50      0.94 o 
  -2   7   5       42.47       36.38      0.93 o 
  -1   7   5        9.27        7.94      0.52 o 
   0   7   5      106.57      112.79      1.18 o 
   1   7   5       12.91       11.16      1.46 o 
   2   7   5        0.05       -0.26      0.34 o 
   3   7   5        9.61        9.00      0.28 o 
   4   7   5        6.97        5.70      0.20 o 
  -3   8   5        3.96        3.45      0.15 o 
  -2   8   5        7.56        7.33      0.22 o 
  -1   8   5        1.74        1.68      0.12 o 
   0   8   5       12.70       12.19      0.57 o 
   1   8   5        1.01        0.76      0.10 o 
   2   8   5        0.16        0.43      0.13 o 
   3   8   5        1.03        0.85      0.12 o 
  -6   0   6       16.14       14.87      0.43 o 
  -4   0   6       17.46       22.32      0.66 o 
  -2   0   6      509.79      431.91      4.13 o 
   0   0   6      927.44      689.49     25.78 o 
   2   0   6        2.99        5.57      0.13 o 
   4   0   6       48.99       59.09      1.10 o 
   6   0   6       50.17       50.42      1.08 o 
  -7   1   6        0.19        0.39      0.11 o 
  -6   1   6        1.66        2.67      0.17 o 
  -5   1   6       66.95       77.82      1.32 o 
  -4   1   6        2.91        1.49      0.15 o 
  -3   1   6      121.37      128.67      1.32 o 
  -2   1   6      193.25      132.36      1.34 o 
  -1   1   6      351.71      295.15     13.20 o 
   0   1   6      680.54      487.31     38.42 o 
   1   1   6      418.12      400.12     23.65 o 
   2   1   6     1543.58     1805.24     29.29 o 
   3   1   6       45.36       50.02      0.89 o 
   4   1   6      344.68      418.73      3.18 o 
   5   1   6       17.84       19.57      0.60 o 
   6   1   6       27.54       26.89      0.82 o 
  -7   2   6        1.31        2.00      0.12 o 
  -6   2   6        0.03        0.19      0.26 o 
  -5   2   6       10.19       10.67      0.33 o 
  -4   2   6       50.86       46.19      0.98 o 
  -3   2   6       12.74       18.51      0.55 o 
  -2   2   6      332.98      295.93      1.97 o 
  -1   2   6      795.14      672.66     32.55 o 
   0   2   6      188.01      166.19     15.05 o 
   1   2   6        0.49        1.37      0.62 o 
   2   2   6       17.76       24.22      0.59 o 
   3   2   6      245.23      334.42      2.57 o 
   4   2   6       68.21       61.69      1.17 o 
   5   2   6      107.85      125.76      1.85 o 
   6   2   6        0.01        0.50      0.16 o 
  -6   3   6       18.84       23.45      0.68 o 
  -5   3   6        2.03        3.35      0.21 o 
  -4   3   6      256.58      257.54      2.44 o 
  -3   3   6      334.69      317.16      2.46 o 
  -2   3   6     1819.05     1737.24      7.41 o 
  -1   3   6      102.31      116.65     18.24 o 
   0   3   6     1039.56      924.54    117.87 o 
   1   3   6      162.98      206.29     28.37 o 
   2   3   6       18.23       14.13      0.42 o 
   3   3   6      131.38      157.93      1.81 o 
   4   3   6      180.74      211.98      2.32 o 
   5   3   6       44.26       57.44      1.22 o 
   6   3   6       11.50       11.30      0.33 o 
  -6   4   6        1.35        1.17      0.15 o 
  -5   4   6       17.29       19.24      0.61 o 
  -4   4   6       14.82       13.03      0.39 o 
  -3   4   6        7.73        7.32      0.22 o 
  -2   4   6        1.13        2.62      0.16 o 
  -1   4   6       77.46       70.51      5.70 o 
   0   4   6       22.54       26.20      4.55 o 
   1   4   6      312.84      343.63     15.59 o 
   2   4   6        4.40        7.07      0.22 o 
   3   4   6        0.44        0.15      0.38 o 
   4   4   6        8.47        9.21      0.32 o 
   5   4   6        8.18       10.50      0.32 o 
   6   4   6       44.21       40.76      0.80 o 
  -5   5   6       29.17       34.25      0.83 o 
  -4   5   6      199.41      192.25      2.12 o 
  -3   5   6     1339.62     1257.93      6.65 o 
  -2   5   6      122.57      113.00      1.53 o 
  -1   5   6      272.97      220.51     13.34 o 
   0   5   6      136.64      154.74     10.30 o 
   1   5   6       72.13       75.32      2.10 o 
   2   5   6      110.34      122.52      1.77 o 
   3   5   6      101.94      119.39      1.77 o 
   4   5   6        4.01        3.52      0.23 o 
   5   5   6       11.14       12.20      0.37 o 
  -5   6   6        4.55        4.18      0.16 o 
  -4   6   6       23.15       24.55      0.65 o 
  -3   6   6        5.04        7.23      0.24 o 
  -2   6   6        1.94        2.01      0.22 o 
  -1   6   6        0.34        0.63      0.11 o 
   0   6   6       25.51       23.96      0.57 o 
   1   6   6      106.20      108.76     12.42 o 
   2   6   6        4.17        5.58      0.23 o 
   3   6   6        0.04        0.06      0.17 o 
   4   6   6      117.57      108.95      1.54 o 
   5   6   6       15.78        9.60      0.29 o 
  -4   7   6        0.03        0.10      0.10 o 
  -3   7   6       43.27       34.12      0.83 o 
  -2   7   6       14.21       13.76      0.41 o 
  -1   7   6        3.40        3.88      0.33 o 
   0   7   6        3.46        5.88      2.18 o 
   1   7   6       10.47       13.06      1.89 o 
   2   7   6        2.26        2.85      0.20 o 
   3   7   6       50.90       45.32      1.00 o 
   4   7   6        1.21        1.39      0.13 o 
  -3   8   6        0.34        0.28      0.11 o 
  -2   8   6       40.63       34.94      0.80 o 
  -1   8   6        1.35        1.72      0.10 o 
   0   8   6       24.02       24.83      1.15 o 
   1   8   6        1.06        0.45      0.28 o 
   2   8   6        0.24        0.17      0.12 o 
  -7   0   7        0.08        0.30      0.10 o 
  -5   0   7       47.30       40.51      0.98 o 
  -3   0   7      272.60      239.90      1.89 o 
  -1   0   7     6224.13     4186.93    161.94 o 
   1   0   7     5833.02     5986.87    103.91 o 
   3   0   7      496.18      622.96      3.66 o 
   5   0   7      461.55      523.48      3.95 o 
  -7   1   7        0.03        0.02      0.18 o 
  -6   1   7        5.87        5.82      0.21 o 
  -5   1   7       45.54       44.87      1.04 o 
  -4   1   7        8.80        8.53      0.23 o 
  -3   1   7       23.07       23.63      0.57 o 
  -2   1   7       43.21       30.62      1.49 o 
  -1   1   7       14.53        6.20      0.51 o 
   0   1   7      660.33      564.66     44.57 o 
   1   1   7       31.02       22.20      2.51 o 
   2   1   7      230.61      275.63      1.39 o 
   3   1   7       20.89       30.18      0.72 o 
   4   1   7        3.62        5.06      0.22 o 
   5   1   7        5.19        6.55      0.29 o 
   6   1   7       30.77       26.52      0.78 o 
  -6   2   7        0.13       -0.22      0.27 o 
  -5   2   7       67.86       73.19      1.31 o 
  -4   2   7       69.86       72.93      1.20 o 
  -3   2   7      203.99      213.48      1.87 o 
  -2   2   7        6.10        9.07      0.28 o 
  -1   2   7      617.32      452.78     31.66 o 
   0   2   7      232.09      179.65      7.17 o 
   1   2   7      223.16      228.57     29.90 o 
   2   2   7       10.94        6.13      0.20 o 
   3   2   7     1287.03     1602.10      7.48 o 
   4   2   7       33.19       37.25      0.98 o 
   5   2   7      418.81      473.17      3.73 o 
   6   2   7      134.28      138.82      1.67 o 
  -6   3   7        5.16        7.23      0.22 o 
  -5   3   7      127.56      148.42      1.87 o 
  -4   3   7      435.27      440.22      3.33 o 
  -3   3   7      651.73      579.97      3.63 o 
  -2   3   7        4.48        6.28      0.21 o 
  -1   3   7     1069.47      793.28     54.28 o 
   0   3   7       10.62       11.59      1.53 o 
   1   3   7        5.66       11.61      1.54 o 
   2   3   7       23.63       17.02      0.51 o 
   3   3   7        1.27        1.37      0.21 o 
   4   3   7       23.76       19.52      0.60 o 
   5   3   7       25.06       25.04      0.75 o 
   6   3   7        0.19        0.22      0.27 o 
  -6   4   7        0.78        1.39      0.13 o 
  -5   4   7        2.99        5.91      0.22 o 
  -4   4   7      112.88      109.69      1.60 o 
  -3   4   7       17.36       11.65      0.35 o 
  -2   4   7      286.31      259.75      2.22 o 
  -1   4   7        1.70        2.41      0.55 o 
   0   4   7       24.91       10.97      0.79 o 
   1   4   7      178.82      227.44      2.48 o 
   2   4   7      214.40      198.82      2.11 o 
   3   4   7        4.73        7.63      0.26 o 
   4   4   7        1.32        3.91      0.22 o 
   5   4   7        8.31       12.34      0.38 o 
   6   4   7        0.07        0.23      0.24 o 
  -5   5   7        0.25        0.18      0.13 o 
  -4   5   7        0.29        0.16      0.19 o 
  -3   5   7      230.65      216.14      2.29 o 
  -2   5   7      513.48      413.64      3.12 o 
  -1   5   7      237.45      215.31      1.92 o 
   0   5   7      590.29      606.13     42.68 o 
   1   5   7       54.96       68.41      3.12 o 
   2   5   7       69.05       69.40      1.35 o 
   3   5   7       82.40       79.61      1.49 o 
   4   5   7       30.91       32.18      0.90 o 
   5   5   7        5.98        6.13      0.21 o 
  -5   6   7        2.86        3.94      0.15 o 
  -4   6   7       50.80       51.84      1.00 o 
  -3   6   7       12.87       14.43      0.44 o 
  -2   6   7       11.41        8.82      0.29 o 
  -1   6   7       13.34       15.43      0.33 o 
   0   6   7       14.15       11.07      0.47 o 
   1   6   7        3.19        2.21      0.43 o 
   2   6   7       28.14       28.54      0.81 o 
   3   6   7        0.43        0.55      0.17 o 
   4   6   7       19.13       18.12      0.57 o 
  -4   7   7        0.05       -0.04      0.11 o 
  -3   7   7        0.72        0.26      0.16 o 
  -2   7   7        0.77        0.20      0.15 o 
  -1   7   7        0.43        0.60      0.26 o 
   0   7   7       18.18       17.99      0.38 o 
   1   7   7        0.07        0.04      0.15 o 
   2   7   7        0.42        0.60      0.17 o 
   3   7   7        4.27        2.93      0.17 o 
   4   7   7        0.14        0.05      0.19 o 
  -3   8   7       12.25        7.85      0.24 o 
  -2   8   7        1.19        1.18      0.13 o 
  -1   8   7        5.77        5.11      0.13 o 
   0   8   7       21.76       22.02      0.44 o 
   1   8   7        3.48        1.94      0.10 o 
   2   8   7        1.33        0.62      0.13 o 
  -6   0   8       12.93       16.15      0.46 o 
  -4   0   8        8.90        5.57      0.18 o 
  -2   0   8        7.41        5.16      1.30 o 
   0   0   8       47.54       25.31      1.75 o 
   2   0   8     2457.23     2918.58     56.42 o 
   4   0   8      310.36      358.06      2.97 o 
   6   0   8        1.28        1.17      0.15 o 
  -7   1   8        2.13        3.14      0.13 o 
  -6   1   8        2.91        4.32      0.21 o 
  -5   1   8      220.59      228.82      2.39 o 
  -4   1   8      451.56      418.47      3.06 o 
  -3   1   8      102.22       89.49      1.13 o 
  -2   1   8      486.68      379.07      6.34 o 
  -1   1   8      502.26      335.57     13.58 o 
   0   1   8      688.45      647.78     62.81 o 
   1   1   8      277.06      240.79     18.16 o 
   2   1   8      456.69      449.85      3.06 o 
   3   1   8       25.57       25.21      0.70 o 
   4   1   8      278.19      307.59      2.75 o 
   5   1   8      104.20      113.12      1.72 o 
   6   1   8        7.06        6.61      0.21 o 
  -6   2   8        1.31        1.06      0.16 o 
  -5   2   8       47.70       47.96      1.09 o 
  -4   2   8        0.87        0.30      0.15 o 
  -3   2   8       25.44       14.58      0.44 o 
  -2   2   8       18.38        6.36      0.18 o 
  -1   2   8      356.96      250.68     19.98 o 
   0   2   8      160.00      126.29      3.08 o 
   1   2   8      121.61      118.66     12.88 o 
   2   2   8      104.00      103.73      1.27 o 
   3   2   8        7.67        6.06      0.21 o 
   4   2   8      167.58      199.76      2.24 o 
   5   2   8        9.18        9.65      0.30 o 
   6   2   8       14.19       11.53      0.35 o 
  -6   3   8        0.21        0.22      0.27 o 
  -5   3   8        5.48        5.06      0.22 o 
  -4   3   8      189.52      172.89      1.98 o 
  -3   3   8      396.28      319.68      2.54 o 
  -2   3   8      925.22      776.99      4.17 o 
  -1   3   8     1873.59     1334.38     80.22 o 
   0   3   8        5.68        8.53      0.26 o 
   1   3   8       90.05       83.75      4.38 o 
   2   3   8     1310.20     1380.27      6.72 o 
   3   3   8     1011.19     1097.28      6.00 o 
   4   3   8      118.88      120.80      1.77 o 
   5   3   8       15.01       14.22      0.44 o 
   6   3   8        1.83        1.68      0.15 o 
  -6   4   8        0.11        0.22      0.23 o 
  -5   4   8        8.46        8.55      0.26 o 
  -4   4   8        1.40        2.66      0.22 o 
  -3   4   8       93.63       87.09      1.34 o 
  -2   4   8        2.44        2.83      0.16 o 
  -1   4   8      124.84       94.72      8.41 o 
   0   4   8        0.02        4.93      2.43 o 
   1   4   8       23.07       26.15      1.57 o 
   2   4   8        4.90        6.28      0.22 o 
   3   4   8        7.83        7.57      0.26 o 
   4   4   8        0.02        0.43      0.18 o 
   5   4   8        9.35        8.21      0.27 o 
  -5   5   8       18.95       21.06      0.56 o 
  -4   5   8        0.77        2.19      0.20 o 
  -3   5   8       47.45       47.39      1.06 o 
  -2   5   8       42.16       37.58      0.93 o 
  -1   5   8       34.01       28.41      1.69 o 
   0   5   8      425.94      415.09     24.29 o 
   1   5   8       44.66       44.85      3.82 o 
   2   5   8       28.36       29.54      0.79 o 
   3   5   8      369.21      350.26      3.18 o 
   4   5   8       41.86       37.97      0.99 o 
   5   5   8       40.68       46.81      0.92 o 
  -5   6   8        0.54        0.48      0.10 o 
  -4   6   8      106.57       87.15      1.28 o 
  -3   6   8        3.69        3.66      0.18 o 
  -2   6   8        4.16        4.57      0.20 o 
  -1   6   8       24.93       27.47      2.32 o 
   0   6   8        0.11        0.08      0.25 o 
   1   6   8       37.41       42.25      6.61 o 
   2   6   8        1.04        0.98      0.18 o 
   3   6   8        0.00       -0.16      0.34 o 
   4   6   8        7.54        8.22      0.24 o 
  -4   7   8       25.68       21.44      0.56 o 
  -3   7   8      117.82       90.33      1.26 o 
  -2   7   8       32.85       26.66      0.76 o 
  -1   7   8       39.80       40.79      4.18 o 
   0   7   8        5.58        5.27      0.29 o 
   1   7   8       14.92       17.13      2.34 o 
   2   7   8        0.34        1.13      0.16 o 
   3   7   8        0.41        0.32      0.15 o 
  -2   8   8        0.68        0.37      0.11 o 
  -1   8   8        0.49        0.47      0.08 o 
   0   8   8        0.09        0.25      0.14 o 
   1   8   8        0.08       -0.17      0.17 o 
   2   8   8        5.11        4.16      0.21 o 
  -7   0   9        0.13       -0.10      0.21 o 
  -5   0   9        4.57        4.47      0.23 o 
  -3   0   9      182.63      126.62      1.38 o 
  -1   0   9     1408.92      835.65     26.36 o 
   1   0   9     1061.27     1047.75     28.94 o 
   3   0   9      561.87      647.45      3.93 o 
   5   0   9     1497.47     1532.52      8.04 o 
  -7   1   9        0.23        0.10      0.10 o 
  -6   1   9        0.63        1.11      0.15 o 
  -5   1   9      289.86      316.97      2.87 o 
  -4   1   9      272.89      247.90      2.29 o 
  -3   1   9       15.07       22.01      0.60 o 
  -2   1   9     1019.29      837.68     17.93 o 
  -1   1   9      627.08      438.39     18.17 o 
   0   1   9      638.79      610.25     52.76 o 
   1   1   9      677.46      594.08     47.82 o 
   2   1   9      427.89      481.59     17.92 o 
   3   1   9       16.89       18.81      0.55 o 
   4   1   9       19.31       19.73      0.60 o 
   5   1   9        3.18        2.95      0.24 o 
   6   1   9        9.83        8.75      0.26 o 
  -6   2   9       39.44       48.12      1.02 o 
  -5   2   9        8.19       10.76      0.33 o 
  -4   2   9        7.92        6.57      0.22 o 
  -3   2   9       86.45       70.96      1.07 o 
  -2   2   9       45.83       29.49      0.64 o 
  -1   2   9       44.71       31.06      3.36 o 
   0   2   9      399.37      364.75     12.47 o 
   1   2   9      946.09      909.32     52.31 o 
   2   2   9      543.63      558.80      3.43 o 
   3   2   9       79.34      103.35      1.45 o 
   4   2   9      389.17      403.47      3.33 o 
   5   2   9       18.86       21.72      0.61 o 
   6   2   9        3.59        2.80      0.17 o 
  -6   3   9        0.17        0.23      0.12 o 
  -5   3   9       78.22       75.43      1.31 o 
  -4   3   9       15.39       11.48      0.33 o 
  -3   3   9       12.35        9.94      0.33 o 
  -2   3   9      200.28      181.53      1.74 o 
  -1   3   9        5.06        5.19      0.44 o 
   0   3   9       27.22       19.95      0.41 o 
   1   3   9       14.74       14.58      0.32 o 
   2   3   9     1123.51     1176.91      6.07 o 
   3   3   9       68.32       75.33      1.32 o 
   4   3   9      192.29      207.94      2.37 o 
   5   3   9       62.36       63.02      1.24 o 
   6   3   9       28.35       20.92      0.60 o 
  -6   4   9        3.60        4.79      0.17 o 
  -5   4   9      109.66       99.68      1.46 o 
  -4   4   9      420.43      395.73      3.20 o 
  -3   4   9        4.57        4.06      0.18 o 
  -2   4   9       19.37       15.37      0.45 o 
  -1   4   9      102.34       78.97      4.81 o 
   0   4   9        9.55        5.84      1.21 o 
   1   4   9       29.88       40.14      2.22 o 
   2   4   9      119.60      109.95      1.61 o 
   3   4   9       12.54       17.68      0.51 o 
   4   4   9       37.02       41.35      1.06 o 
   5   4   9        3.28        2.71      0.18 o 
  -5   5   9        6.54        7.23      0.22 o 
  -4   5   9        6.14        7.82      0.24 o 
  -3   5   9        2.63        3.58      0.20 o 
  -2   5   9        1.23        0.54      0.16 o 
  -1   5   9        0.96        0.60      0.12 o 
   0   5   9       57.36       61.63      2.37 o 
   1   5   9       19.89       23.47      3.56 o 
   2   5   9       17.43       15.25      0.45 o 
   3   5   9       50.10       46.21      1.14 o 
   4   5   9        3.75        3.54      0.22 o 
   5   5   9        3.51        2.74      0.16 o 
  -5   6   9        0.05        0.05      0.18 o 
  -4   6   9        5.13        3.29      0.18 o 
  -3   6   9       14.26       12.39      0.40 o 
  -2   6   9        5.42        4.39      0.20 o 
  -1   6   9        5.37        5.83      0.49 o 
   0   6   9       52.33       57.17      1.57 o 
   1   6   9        5.80        7.38      0.59 o 
   2   6   9       17.98       22.96      0.73 o 
   3   6   9        1.19        1.82      0.17 o 
   4   6   9        0.38       -0.18      0.27 o 
  -4   7   9        6.85        5.99      0.18 o 
  -3   7   9       45.33       36.29      0.80 o 
  -2   7   9        2.90        1.97      0.15 o 
  -1   7   9       45.11       48.41      8.52 o 
   0   7   9       15.70       11.20      1.56 o 
   1   7   9        9.21        9.69      1.68 o 
   2   7   9        7.94       12.33      0.39 o 
   3   7   9       19.10       17.79      0.55 o 
  -2   8   9        2.38        2.13      0.12 o 
  -1   8   9        0.59        0.60      0.09 o 
   0   8   9        0.84        0.76      0.16 o 
   1   8   9        0.32        0.57      0.13 o 
   2   8   9       11.29        7.88      0.27 o 
  -6   0  10      124.47      128.73      1.69 o 
  -4   0  10       13.20       12.01      0.38 o 
  -2   0  10        3.26        4.97      0.57 o 
   0   0  10     1693.33     1560.44    101.04 o 
   2   0  10      156.30      192.60      1.23 o 
   4   0  10        3.66        5.05      0.26 o 
   6   0  10       46.58       43.67      0.92 o 
  -6   1  10        3.69        6.44      0.22 o 
  -5   1  10       97.97      110.22      1.68 o 
  -4   1  10      154.19      131.57      1.67 o 
  -3   1  10      116.59       92.91      1.22 o 
  -2   1  10     4385.60     3232.49     24.33 o 
  -1   1  10      692.67      436.51     12.37 o 
   0   1  10      962.35     1077.50     79.88 o 
   1   1  10     1904.54     1894.20     72.16 o 
   2   1  10     3603.23     4141.01    123.42 o 
   3   1  10      113.70      120.65      1.53 o 
   4   1  10      939.94      971.15      5.72 o 
   5   1  10       91.23       96.06      1.58 o 
   6   1  10        6.95        5.73      0.18 o 
  -6   2  10       13.71       14.48      0.41 o 
  -5   2  10      109.14      105.86      1.61 o 
  -4   2  10       12.21       15.12      0.48 o 
  -3   2  10       54.65       47.38      0.89 o 
  -2   2  10      167.93       96.00      1.18 o 
  -1   2  10       52.26       29.96      3.00 o 
   0   2  10        1.16        0.70      0.12 o 
   1   2  10       30.79       20.02      0.62 o 
   2   2  10      810.21      767.28      4.35 o 
   3   2  10       23.32       17.70      0.56 o 
   4   2  10      225.59      221.08      2.42 o 
   5   2  10      166.68      155.51      1.95 o 
   6   2  10      102.24       91.25      1.27 o 
  -6   3  10        2.32        2.00      0.15 o 
  -5   3  10        0.16        0.76      0.18 o 
  -4   3  10       92.66       77.22      1.31 o 
  -3   3  10        0.52        5.73      0.18 o 
  -2   3  10        9.58       11.87      0.34 o 
  -1   3  10       44.03       44.21      2.82 o 
   0   3  10      230.13      277.16      6.09 o 
   1   3  10      247.47      254.50     14.33 o 
   2   3  10      423.81      380.02      2.97 o 
   3   3  10       59.60       50.12      1.09 o 
   4   3  10      172.79      168.78      2.13 o 
   5   3  10      167.66      159.34      1.93 o 
   6   3  10        0.45        0.38      0.12 o 
  -6   4  10        0.01       -0.23      0.23 o 
  -5   4  10        8.23        9.56      0.30 o 
  -4   4  10       94.77       70.04      1.30 o 
  -3   4  10        0.26        0.18      0.13 o 
  -2   4  10       76.45       58.15      1.08 o 
  -1   4  10       18.60       28.61      3.44 o 
   0   4  10      112.27      110.89      1.06 o 
   1   4  10       49.91       66.11      6.54 o 
   2   4  10        1.17        1.11      0.18 o 
   3   4  10       54.88       53.13      1.19 o 
   4   4  10       36.37       36.09      1.00 o 
   5   4  10       14.09       13.62      0.41 o 
  -5   5  10        0.02        0.12      0.11 o 
  -4   5  10        2.03        2.71      0.18 o 
  -3   5  10        1.86        1.83      0.16 o 
  -2   5  10       24.56       15.85      0.45 o 
  -1   5  10       25.23       21.09      3.98 o 
   0   5  10        2.61        4.23      0.14 o 
   1   5  10       24.36       20.97      2.58 o 
   2   5  10       10.23       14.59      0.45 o 
   3   5  10        0.68        0.68      0.18 o 
   4   5  10       10.56        8.88      0.26 o 
   5   5  10        2.81        2.46      0.16 o 
  -5   6  10        5.84        6.38      0.21 o 
  -4   6  10        8.98        6.27      0.20 o 
  -3   6  10       41.63       26.65      0.77 o 
  -2   6  10        0.15        0.24      0.15 o 
  -1   6  10        6.88        9.73      2.99 o 
   0   6  10        0.36        0.42      0.46 o 
   1   6  10       37.04       47.67      6.25 o 
   2   6  10        6.06        7.35      0.28 o 
   3   6  10        6.83        7.02      0.23 o 
   4   6  10        0.17       -0.07      0.28 o 
  -4   7  10        6.22        4.32      0.15 o 
  -3   7  10        6.42        4.73      0.17 o 
  -2   7  10        0.07        0.34      0.12 o 
  -1   7  10       12.70       11.84      2.62 o 
   0   7  10        3.39        3.96      0.15 o 
   1   7  10        0.14        0.30      0.14 o 
   2   7  10        1.81        1.41      0.20 o 
   3   7  10       69.85       61.33      1.15 o 
  -2   8  10        1.53        1.66      0.12 o 
  -1   8  10        2.49        2.17      0.23 o 
   0   8  10        5.57        6.02      0.14 o 
   1   8  10        0.49        0.50      0.09 o 
   2   8  10        0.05       -0.07      0.24 o 
  -5   0  11        5.78        5.99      0.23 o 
  -3   0  11        1.81        1.37      0.13 o 
  -1   0  11      142.43       83.66      3.09 o 
   1   0  11       72.54       68.59      6.60 o 
   3   0  11     1032.79      984.26      5.42 o 
   5   0  11      405.63      415.87      3.42 o 
  -6   1  11       19.35       21.85      0.62 o 
  -5   1  11       25.14       25.54      0.75 o 
  -4   1  11        0.92        0.67      0.16 o 
  -3   1  11      404.62      310.07      2.45 o 
  -2   1  11      325.44      258.95      5.38 o 
  -1   1  11      524.17      280.02      4.56 o 
   0   1  11      684.67      827.84     48.03 o 
   1   1  11     5488.58     6131.47    181.55 o 
   2   1  11       53.37       52.54      0.66 o 
   3   1  11      942.97      961.07      5.36 o 
   4   1  11      555.68      541.06      3.99 o 
   5   1  11       87.37       75.59      1.38 o 
   6   1  11        1.83        1.33      0.15 o 
  -6   2  11       80.67       79.83      1.25 o 
  -5   2  11      234.68      205.31      2.28 o 
  -4   2  11      123.80      100.19      1.49 o 
  -3   2  11      104.03       72.94      1.16 o 
  -2   2  11      430.19      327.22      2.41 o 
  -1   2  11       25.02        8.06      0.18 o 
   0   2  11       52.42       72.67      3.71 o 
   1   2  11      725.92      770.46     62.20 o 
   2   2  11      134.44      124.62      1.52 o 
   3   2  11        2.65        4.56      0.20 o 
   4   2  11       90.14       74.45      1.40 o 
   5   2  11       83.48       70.49      1.31 o 
   6   2  11       15.07       13.12      0.39 o 
  -6   3  11        2.05        3.97      0.17 o 
  -5   3  11       37.10       36.84      0.93 o 
  -4   3  11       28.51       28.14      0.83 o 
  -3   3  11      121.76       84.47      1.32 o 
  -2   3  11        2.79        2.77      0.15 o 
  -1   3  11       14.46       11.77      0.95 o 
   0   3  11        3.36        5.42      2.39 o 
   1   3  11       40.87       47.29      4.48 o 
   2   3  11        8.06        4.79      0.21 o 
   3   3  11      196.45      203.81      2.26 o 
   4   3  11       12.72       12.49      0.37 o 
   5   3  11       41.23       38.72      0.94 o 
   6   3  11        8.23        6.93      0.20 o 
  -6   4  11        6.95        7.94      0.23 o 
  -5   4  11        0.44       -0.09      0.26 o 
  -4   4  11       64.82       52.27      1.12 o 
  -3   4  11        3.60        4.07      0.20 o 
  -2   4  11        1.70        1.49      0.13 o 
  -1   4  11       12.78        6.34      1.13 o 
   0   4  11      125.51      125.12      1.16 o 
   1   4  11       49.28       69.10      8.03 o 
   2   4  11      301.49      325.01      2.89 o 
   3   4  11        0.85        0.57      0.18 o 
   4   4  11       62.00       56.18      1.20 o 
   5   4  11        1.34        1.49      0.16 o 
  -5   5  11        0.19        0.09      0.23 o 
  -4   5  11        7.49        5.73      0.20 o 
  -3   5  11        9.97        8.89      0.28 o 
  -2   5  11        8.50        6.84      0.23 o 
  -1   5  11       23.44       24.54      5.26 o 
   0   5  11       39.27       46.56      1.61 o 
   1   5  11        0.08        0.48      0.16 o 
   2   5  11       19.31       25.76      0.74 o 
   3   5  11        0.59        0.82      0.19 o 
   4   5  11       23.43       24.12      0.67 o 
   5   5  11       23.07       18.78      0.56 o 
  -5   6  11        0.11        0.01      0.17 o 
  -4   6  11       15.19       13.07      0.40 o 
  -3   6  11       21.35       13.41      0.40 o 
  -2   6  11       34.14       27.38      0.72 o 
  -1   6  11       14.03       13.52      3.99 o 
   0   6  11        0.74        0.92      0.11 o 
   1   6  11        8.17       10.89      0.93 o 
   2   6  11       13.80       19.63      0.60 o 
   3   6  11        6.26        6.66      0.23 o 
   4   6  11       21.64       23.40      0.66 o 
  -4   7  11        5.16        5.90      0.17 o 
  -3   7  11        0.04        0.17      0.21 o 
  -2   7  11        1.82        2.11      0.15 o 
  -1   7  11       10.52       13.73      4.25 o 
   0   7  11       12.65       13.05      0.51 o 
   1   7  11        0.07        0.08      0.14 o 
   2   7  11       24.30       27.34      0.81 o 
   3   7  11        1.28        0.98      0.16 o 
  -2   8  11        0.49        0.56      0.11 o 
  -1   8  11        0.03        0.10      0.09 o 
   0   8  11       12.27        9.47      0.23 o 
   1   8  11        0.26        0.12      0.18 o 
  -6   0  12      369.75      360.25      2.91 o 
  -4   0  12        8.37        5.17      0.20 o 
  -2   0  12       63.45       23.44      0.41 o 
   0   0  12        6.14       21.37      1.23 o 
   2   0  12      121.21       93.62      1.78 o 
   4   0  12       52.67       49.50      1.16 o 
   6   0  12        0.35        0.26      0.12 o 
  -6   1  12        0.36        0.65      0.15 o 
  -5   1  12       12.06       13.44      0.40 o 
  -4   1  12       45.96       36.42      0.89 o 
  -3   1  12      217.45      152.55      1.67 o 
  -2   1  12      114.43       67.64      3.23 o 
  -1   1  12       26.66       22.36      1.51 o 
   0   1  12        1.68        2.10      0.09 o 
   1   1  12     3094.69     3700.54     91.76 o 
   2   1  12      411.29      392.76     14.34 o 
   3   1  12      931.04      835.95      4.99 o 
   4   1  12     1374.71     1276.24      7.02 o 
   5   1  12       21.15       17.46      0.51 o 
   6   1  12       29.89       23.03      0.62 o 
  -6   2  12        7.79        9.34      0.29 o 
  -5   2  12       40.12       35.22      0.95 o 
  -4   2  12       23.19       18.65      0.53 o 
  -3   2  12      179.42      157.17      1.76 o 
  -2   2  12      106.31       87.09      1.18 o 
  -1   2  12      157.56       77.85      4.88 o 
   0   2  12      847.78     1051.50     61.54 o 
   1   2  12      443.86      478.01     44.54 o 
   2   2  12       29.37       18.08      0.54 o 
   3   2  12        5.38        5.56      0.22 o 
   4   2  12       23.98       25.93      0.77 o 
   5   2  12       40.17       36.19      0.93 o 
   6   2  12       24.73       18.86      0.55 o 
  -6   3  12        0.25        0.94      0.13 o 
  -5   3  12       29.65       31.61      0.88 o 
  -4   3  12       43.04       40.82      1.00 o 
  -3   3  12      109.36       91.65      1.39 o 
  -2   3  12       59.66       82.43      1.23 o 
  -1   3  12      134.91      108.20     15.86 o 
   0   3  12       50.80       67.07      2.97 o 
   1   3  12      176.63      187.28     26.41 o 
   2   3  12       13.08       16.07      0.45 o 
   3   3  12        7.73        6.35      0.27 o 
   4   3  12        1.46        1.55      0.21 o 
   5   3  12       20.74       17.99      0.56 o 
  -6   4  12        0.00       -0.06      0.18 o 
  -5   4  12       17.26       18.25      0.54 o 
  -4   4  12        0.05       -0.21      0.30 o 
  -3   4  12        4.61        4.84      0.21 o 
  -2   4  12       24.16       21.79      0.60 o 
  -1   4  12       36.40       39.87      9.40 o 
   0   4  12       43.45       54.74      2.80 o 
   1   4  12      459.56      561.62     86.73 o 
   2   4  12        8.76       27.88      0.84 o 
   3   4  12      215.99      197.70      2.32 o 
   4   4  12       59.67       47.81      1.07 o 
   5   4  12       17.36       16.42      0.50 o 
  -5   5  12        0.05        0.44      0.10 o 
  -4   5  12       11.49        8.10      0.23 o 
  -3   5  12        0.48       -0.09      0.28 o 
  -2   5  12       30.30       16.47      0.51 o 
  -1   5  12        8.51        6.78      1.17 o 
   0   5  12        0.29        0.53      0.12 o 
   1   5  12        3.84        3.95      0.90 o 
   2   5  12       42.12       52.35      1.21 o 
   3   5  12       26.20       26.65      0.73 o 
   4   5  12        1.06        1.11      0.16 o 
   5   5  12        6.11        5.13      0.18 o 
  -4   6  12        3.93        2.89      0.15 o 
  -3   6  12        0.23        1.16      0.15 o 
  -2   6  12        0.04        0.18      0.29 o 
  -1   6  12       46.23       56.97     14.13 o 
   0   6  12        3.39        3.49      0.15 o 
   1   6  12       37.27       42.53      7.40 o 
   2   6  12        0.03        0.04      0.41 o 
   3   6  12       25.27       29.23      0.83 o 
   4   6  12        0.01        0.22      0.23 o 
  -3   7  12        0.62        0.10      0.22 o 
  -2   7  12        0.14       -0.28      0.28 o 
  -1   7  12        3.44        4.34      1.03 o 
   0   7  12       30.69       36.72      0.67 o 
   1   7  12        1.86        1.87      0.33 o 
   2   7  12       32.90       38.51      0.98 o 
   3   7  12       17.32       11.37      0.35 o 
  -2   8  12        0.56        0.49      0.10 o 
  -1   8  12        2.21        1.64      0.53 o 
   0   8  12        0.75        0.89      0.44 o 
   1   8  12        4.35        5.40      1.48 o 
  -5   0  13      298.85      229.36      2.44 o 
  -3   0  13     1466.45     1027.19      5.49 o 
  -1   0  13        3.62        2.33      0.51 o 
   1   0  13     3130.65     4054.63    370.85 o 
   3   0  13        0.89        0.74      0.16 o 
   5   0  13        2.57        2.49      0.18 o 
  -6   1  13        0.39        0.93      0.15 o 
  -5   1  13        8.63        7.92      0.24 o 
  -4   1  13       14.13       14.39      0.46 o 
  -3   1  13       48.00       23.18      0.69 o 
  -2   1  13      142.30       82.01      2.55 o 
  -1   1  13      387.98      252.98      8.73 o 
   0   1  13       50.22       75.76      1.53 o 
   1   1  13      313.57      319.58      5.63 o 
   2   1  13       14.10        6.90      1.74 o 
   3   1  13     1049.14      901.92      5.35 o 
   4   1  13      877.67      785.28      5.10 o 
   5   1  13      163.96      135.95      1.79 o 
   6   1  13       22.24       20.70      0.59 o 
  -6   2  13       13.28       14.40      0.43 o 
  -5   2  13       31.13       23.55      0.67 o 
  -4   2  13       18.88       13.45      0.38 o 
  -3   2  13        7.80        2.89      0.15 o 
  -2   2  13        2.33        1.55      0.11 o 
  -1   2  13      472.98      353.32     38.55 o 
   0   2  13      329.10      436.06     19.04 o 
   1   2  13      386.76      491.24     33.54 o 
   2   2  13      133.10      118.15      1.56 o 
   3   2  13      478.31      424.54      3.42 o 
   4   2  13       10.37        9.34      0.29 o 
   5   2  13        4.63        4.68      0.21 o 
   6   2  13       20.38       19.02      0.56 o 
  -6   3  13        0.70        1.38      0.12 o 
  -5   3  13        0.87        0.96      0.15 o 
  -4   3  13       18.42       19.13      0.61 o 
  -3   3  13       75.45       47.63      1.03 o 
  -2   3  13        0.40        0.76      0.11 o 
  -1   3  13       51.39       51.37      4.58 o 
   0   3  13     1139.36     1529.87    107.50 o 
   1   3  13     1024.67     1196.44    186.80 o 
   2   3  13      261.45      261.81      2.51 o 
   3   3  13      650.46      611.76      4.37 o 
   4   3  13        6.83        5.71      0.24 o 
   5   3  13       65.41       55.94      1.07 o 
  -6   4  13        0.33        0.33      0.09 o 
  -5   4  13        1.60        0.89      0.13 o 
  -4   4  13       24.75       20.68      0.64 o 
  -3   4  13       10.17        5.22      0.18 o 
  -2   4  13        3.01        2.16      0.15 o 
  -1   4  13        0.94        1.21      0.46 o 
   0   4  13       15.87       21.08      0.75 o 
   1   4  13       65.07       74.48     10.18 o 
   2   4  13        0.65        1.72      0.21 o 
   3   4  13       46.09       52.62      1.19 o 
   4   4  13        6.23        5.12      0.23 o 
   5   4  13        1.22        1.39      0.16 o 
  -5   5  13        0.19        0.01      0.21 o 
  -4   5  13       12.58       12.64      0.35 o 
  -3   5  13       41.42       36.11      0.91 o 
  -2   5  13       40.50       30.89      0.92 o 
  -1   5  13       32.85       30.33      7.96 o 
   0   5  13       54.34       68.30      2.79 o 
   1   5  13       31.86       43.59      7.13 o 
   2   5  13      143.02      189.75      2.26 o 
   3   5  13       12.12       15.38      0.49 o 
   4   5  13       26.23       27.16      0.73 o 
  -4   6  13        5.45        3.43      0.15 o 
  -3   6  13        0.05       -0.05      0.12 o 
  -2   6  13        1.03        1.49      0.15 o 
  -1   6  13        0.44        0.53      0.43 o 
   0   6  13        0.54        3.04      0.79 o 
   1   6  13        1.59        2.06      0.15 o 
   2   6  13       34.39       37.76      1.01 o 
   3   6  13       20.88       21.05      0.62 o 
   4   6  13        0.29        0.24      0.12 o 
  -3   7  13        1.64        2.17      0.12 o 
  -2   7  13        3.17        3.84      0.17 o 
  -1   7  13        0.29        0.05      0.22 o 
   0   7  13       14.46       17.60      0.46 o 
   1   7  13        6.10        6.09      1.05 o 
   2   7  13       89.16       85.70      1.50 o 
   3   7  13       47.46       17.86      0.58 o 
  -1   8  13        4.89        4.53      1.53 o 
   0   8  13        0.22        0.53      0.40 o 
   1   8  13        3.99        4.29      1.84 o 
  -6   0  14        4.30        3.38      0.17 o 
  -4   0  14       65.61       46.23      1.04 o 
  -2   0  14      106.87       40.73      1.05 o 
   0   0  14     6222.64     8977.56    592.15 o 
   2   0  14     1317.87     1212.37     89.65 o 
   4   0  14       21.63       17.80      0.51 o 
   6   0  14       63.63       55.92      0.90 o 
  -6   1  14        1.49        1.27      0.13 o 
  -5   1  14       22.95       17.67      0.53 o 
  -4   1  14        0.79        0.12      0.27 o 
  -3   1  14        1.05        0.80      0.11 o 
  -2   1  14        0.81        0.52      0.15 o 
  -1   1  14        2.17        2.06      0.54 o 
   0   1  14      215.83      329.60      6.09 o 
   1   1  14        5.77        4.45      0.45 o 
   2   1  14        4.20        4.90      0.30 o 
   3   1  14       91.15       85.54      1.44 o 
   4   1  14      184.51      154.60      2.02 o 
   5   1  14        0.64        0.61      0.17 o 
   6   1  14        0.07        0.37      0.11 o 
  -6   2  14       67.18       67.99      1.07 o 
  -5   2  14        0.16        0.13      0.28 o 
  -4   2  14       96.68       78.74      1.36 o 
  -3   2  14       12.20       10.10      0.29 o 
  -2   2  14      117.42       64.44      1.09 o 
  -1   2  14        0.72        0.87      0.10 o 
   0   2  14      915.45     1244.68     53.69 o 
   1   2  14       72.52       83.92      4.97 o 
   2   2  14       53.98       68.47      1.20 o 
   3   2  14      257.56      217.99      2.39 o 
   4   2  14      105.78       85.79      1.49 o 
   5   2  14        3.40        3.47      0.18 o 
  -6   3  14        1.70        2.91      0.13 o 
  -5   3  14        4.11        2.50      0.16 o 
  -4   3  14        0.80        2.11      0.17 o 
  -3   3  14        1.15        0.89      0.15 o 
  -2   3  14       45.42       22.74      0.62 o 
  -1   3  14        0.39        3.35      1.76 o 
   0   3  14      180.94      224.80     10.63 o 
   1   3  14        4.92        9.24      1.35 o 
   2   3  14      198.61      191.82      2.15 o 
   3   3  14      913.21      883.24      5.48 o 
   4   3  14      204.88      177.16      2.15 o 
   5   3  14       26.81       27.21      0.73 o 
  -5   4  14        4.40        2.82      0.15 o 
  -4   4  14        0.72        1.37      0.15 o 
  -3   4  14        0.60        0.35      0.12 o 
  -2   4  14       24.96       15.10      0.45 o 
  -1   4  14       74.68       92.34     18.00 o 
   0   4  14       11.25       17.05      1.18 o 
   1   4  14      131.43      153.41     23.93 o 
   2   4  14      157.25      206.57      2.31 o 
   3   4  14        8.83       10.67      0.37 o 
   4   4  14        0.26        0.73      0.16 o 
   5   4  14       12.60        8.05      0.26 o 
  -5   5  14        0.29        0.38      0.09 o 
  -4   5  14        3.06        3.11      0.17 o 
  -3   5  14        9.83        7.92      0.24 o 
  -2   5  14        9.20        7.18      0.23 o 
  -1   5  14       50.50       53.98     12.02 o 
   0   5  14        1.70        2.53      0.30 o 
   1   5  14       45.18       53.66      8.88 o 
   2   5  14       56.35       80.94      1.53 o 
   3   5  14       29.03       34.53      0.97 o 
   4   5  14        8.06        6.87      0.21 o 
  -4   6  14        2.65        3.10      0.15 o 
  -3   6  14        9.03        8.00      0.27 o 
  -2   6  14        3.52        4.02      0.21 o 
  -1   6  14        1.58        2.88      0.66 o 
   0   6  14        0.87        1.56      0.22 o 
   1   6  14       22.90       29.63      3.79 o 
   2   6  14        0.06       -0.45      0.45 o 
   3   6  14       28.82       31.02      0.83 o 
   4   6  14        0.08       -0.01      0.22 o 
  -3   7  14        0.04       -0.12      0.18 o 
  -2   7  14       15.97       17.97      0.55 o 
  -1   7  14       21.38       21.58      4.63 o 
   0   7  14        0.00        0.28      0.25 o 
   1   7  14       10.98       11.37      0.24 o 
   2   7  14        0.35        0.78      0.17 o 
  -1   8  14       26.93       23.91     14.16 o 
   0   8  14       16.03       14.08      7.97 o 
  -5   0  15       18.06       12.26      0.34 o 
  -3   0  15       40.97       23.34      0.61 o 
  -1   0  15        1.31        0.82      0.21 o 
   1   0  15      549.97      744.47     48.45 o 
   3   0  15      565.97      475.62      3.66 o 
   5   0  15        2.73        4.01      0.20 o 
  -6   1  15        0.03        0.15      0.11 o 
  -5   1  15        2.34        1.74      0.16 o 
  -4   1  15       17.36       13.77      0.44 o 
  -3   1  15       48.75       19.87      0.56 o 
  -2   1  15       19.09       10.17      0.54 o 
  -1   1  15      106.59       96.40      2.36 o 
   0   1  15       29.12       44.41      5.55 o 
   1   1  15      207.47      211.18     10.28 o 
   2   1  15        8.42       10.14      3.51 o 
   3   1  15        5.85        4.56      0.22 o 
   4   1  15      142.70      121.32      1.76 o 
   5   1  15       77.66       58.28      1.10 o 
  -6   2  15       21.13       19.00      0.50 o 
  -5   2  15        2.08        3.58      0.17 o 
  -4   2  15       34.68       26.29      0.70 o 
  -3   2  15       98.08       58.72      1.13 o 
  -2   2  15       12.22        9.26      0.29 o 
  -1   2  15      305.85      277.63     24.88 o 
   0   2  15      848.55     1169.92     46.70 o 
   1   2  15       34.27       61.81      1.88 o 
   2   2  15        0.06       -0.41      0.41 o 
   3   2  15       58.65       55.30      1.20 o 
   4   2  15       38.07       30.56      0.90 o 
   5   2  15       13.65       15.45      0.48 o 
  -6   3  15        8.46        9.37      0.28 o 
  -5   3  15        0.51        0.07      0.26 o 
  -4   3  15        1.70        1.60      0.17 o 
  -3   3  15        9.67        6.50      0.21 o 
  -2   3  15       78.42       47.52      1.04 o 
  -1   3  15      555.12      584.59     86.43 o 
   0   3  15        0.75        1.39      0.41 o 
   1   3  15      380.75      518.63     38.42 o 
   2   3  15      212.63      236.20      2.42 o 
   3   3  15      419.03      407.52      3.39 o 
   4   3  15       89.21       76.73      1.34 o 
   5   3  15       75.82       72.10      1.09 o 
  -5   4  15        0.28       -0.17      0.24 o 
  -4   4  15       14.35       10.47      0.33 o 
  -3   4  15        1.66        1.19      0.12 o 
  -2   4  15       40.35       26.03      0.73 o 
  -1   4  15       28.21       35.61      5.97 o 
   0   4  15       40.98       60.32      4.86 o 
   1   4  15       37.94       43.22      5.71 o 
   2   4  15        1.92        3.18      0.28 o 
   3   4  15        0.20        0.09      0.43 o 
   4   4  15        0.44        0.72      0.15 o 
   5   4  15        2.23        1.52      0.13 o 
  -5   5  15        1.44        0.94      0.10 o 
  -4   5  15        6.61        6.15      0.20 o 
  -3   5  15       11.66        6.67      0.22 o 
  -2   5  15       31.06       31.99      0.84 o 
  -1   5  15       43.95       49.18      9.84 o 
   0   5  15      244.08      344.59     19.22 o 
   1   5  15       51.18       65.61      8.23 o 
   2   5  15      906.58     1213.89      6.83 o 
   3   5  15      150.70      168.61      1.98 o 
   4   5  15       86.79       97.79      1.33 o 
  -4   6  15        0.19        0.05      0.18 o 
  -3   6  15        0.14        0.32      0.11 o 
  -2   6  15       28.22       32.96      0.94 o 
  -1   6  15       29.18       34.45      5.95 o 
   0   6  15        7.64        7.18      0.26 o 
   1   6  15        0.26        0.28      0.36 o 
   2   6  15       11.56       12.25      0.37 o 
   3   6  15        2.35        2.04      0.17 o 
  -3   7  15        0.11        0.38      0.10 o 
  -2   7  15        1.97        3.17      0.17 o 
  -1   7  15        0.63        0.71      0.13 o 
   0   7  15       22.95       30.32      3.80 o 
   1   7  15       46.53       46.62      4.43 o 
   2   7  15       15.82        7.47      0.29 o 
  -6   0  16        0.96        0.73      0.11 o 
  -4   0  16       33.84       16.04      0.45 o 
  -2   0  16       26.25       12.48      0.85 o 
   0   0  16      680.83      923.41     22.38 o 
   2   0  16      546.20      636.53     42.78 o 
   4   0  16      147.90      120.34      1.75 o 
  -6   1  16       18.84       11.94      0.38 o 
  -5   1  16        4.80        3.33      0.16 o 
  -4   1  16        0.32        0.77      0.12 o 
  -3   1  16       31.85       18.76      0.56 o 
  -2   1  16        3.47        3.86      0.12 o 
  -1   1  16        1.46        1.32      0.52 o 
   0   1  16       10.47        8.67      0.98 o 
   1   1  16      186.45      236.86      1.57 o 
   2   1  16       82.02       64.02      0.85 o 
   3   1  16       34.99       27.42      0.75 o 
   4   1  16       24.69       20.41      0.65 o 
   5   1  16        0.74        0.28      0.16 o 
  -6   2  16        0.76        0.88      0.12 o 
  -5   2  16        0.38        0.46      0.11 o 
  -4   2  16        2.57        1.44      0.15 o 
  -3   2  16        0.09        0.04      0.11 o 
  -2   2  16      124.22       78.05      1.29 o 
  -1   2  16      372.04      417.25     33.52 o 
   0   2  16     1103.62     1576.73     66.45 o 
   1   2  16      124.76      129.75      5.16 o 
   2   2  16     1497.40     1786.18      8.61 o 
   3   2  16      191.48      201.12      2.27 o 
   4   2  16       38.66       32.88      0.90 o 
   5   2  16       11.03        8.06      0.22 o 
  -6   3  16        0.72        0.57      0.10 o 
  -5   3  16        3.96        3.49      0.17 o 
  -4   3  16        2.38        0.96      0.15 o 
  -3   3  16        0.06        0.06      0.26 o 
  -2   3  16        1.60        2.71      0.15 o 
  -1   3  16       76.89       89.29     12.05 o 
   0   3  16       16.44       11.83      0.79 o 
   1   3  16      223.76      301.44     11.59 o 
   2   3  16      372.26      476.79      3.65 o 
   3   3  16      487.73      535.09      3.98 o 
   4   3  16        0.28        0.63      0.16 o 
   5   3  16       13.13       15.13      0.46 o 
  -5   4  16       23.53       20.57      0.61 o 
  -4   4  16       50.42       34.91      0.88 o 
  -3   4  16       12.49        8.69      0.26 o 
  -2   4  16        3.30        1.39      0.18 o 
  -1   4  16      255.27      282.41     46.93 o 
   0   4  16      194.41      268.76     18.79 o 
   1   4  16        7.07       10.67      0.87 o 
   2   4  16        7.82       13.95      0.44 o 
   3   4  16       68.30       75.66      1.36 o 
   4   4  16        1.05        1.26      0.15 o 
  -5   5  16        0.04        0.11      0.09 o 
  -4   5  16        0.74        0.61      0.12 o 
  -3   5  16       11.65        8.34      0.23 o 
  -2   5  16        7.25        6.82      0.26 o 
  -1   5  16        0.74        0.15      0.40 o 
   0   5  16       43.45       51.30      0.87 o 
   1   5  16       11.82       16.86      1.26 o 
   2   5  16      337.96      431.16      3.51 o 
   3   5  16       27.32       28.69      0.83 o 
   4   5  16        2.75        2.67      0.17 o 
  -4   6  16        1.00        1.45      0.12 o 
  -3   6  16        1.64        1.44      0.13 o 
  -2   6  16       84.57       82.92      1.40 o 
  -1   6  16       33.64       44.65      5.90 o 
   0   6  16       28.55       35.34      4.31 o 
   1   6  16      297.53      378.30      4.87 o 
   2   6  16       29.79       35.77      0.93 o 
   3   6  16        2.20        2.06      0.17 o 
  -3   7  16        0.63        0.30      0.10 o 
  -2   7  16        0.05        0.39      0.13 o 
  -1   7  16       17.85       25.72      7.07 o 
   0   7  16        6.23        6.44      1.43 o 
   1   7  16       18.36       23.62      3.86 o 
   2   7  16       29.49        9.65      0.40 o 
  -5   0  17        0.83        0.85      0.12 o 
  -3   0  17        4.24        3.06      0.17 o 
  -1   0  17        6.08        4.79      0.65 o 
   1   0  17      536.83      612.01     31.63 o 
   3   0  17      177.69      173.21      2.10 o 
   5   0  17       51.90       52.89      0.98 o 
  -6   1  17        0.05       -0.12      0.21 o 
  -5   1  17        0.83        0.63      0.12 o 
  -4   1  17        2.61        2.28      0.15 o 
  -3   1  17       11.48        5.26      0.20 o 
  -2   1  17        5.19        3.88      0.12 o 
  -1   1  17      429.64      485.20     13.81 o 
   0   1  17       34.84       48.07      0.97 o 
   1   1  17      596.11      814.03     10.75 o 
   2   1  17       19.00       19.84      0.44 o 
   3   1  17      463.97      451.64      3.59 o 
   4   1  17       30.94       24.36      0.70 o 
   5   1  17       78.01       67.67      1.08 o 
  -6   2  17        1.52        2.35      0.12 o 
  -5   2  17        0.77        0.49      0.11 o 
  -4   2  17       16.19       11.52      0.34 o 
  -3   2  17        0.01       -0.11      0.24 o 
  -2   2  17        2.38        1.49      0.15 o 
  -1   2  17       40.46       40.96      1.91 o 
   0   2  17        8.76       15.34      0.95 o 
   1   2  17        4.35        4.17      0.99 o 
   2   2  17       77.55      101.52      1.56 o 
   3   2  17        0.91        1.67      0.22 o 
   4   2  17        0.73        1.43      0.17 o 
   5   2  17        2.39        3.35      0.17 o 
  -5   3  17        1.17        0.65      0.11 o 
  -4   3  17        0.04        0.06      0.12 o 
  -3   3  17       94.95       46.35      1.08 o 
  -2   3  17       19.96       20.57      0.57 o 
  -1   3  17       17.13       17.55      1.70 o 
   0   3  17       51.94       78.96      5.88 o 
   1   3  17       68.09      104.40      4.61 o 
   2   3  17       36.78       43.78      1.10 o 
   3   3  17       36.48       37.16      1.01 o 
   4   3  17       78.55       68.78      1.20 o 
   5   3  17        0.21        0.26      0.11 o 
  -5   4  17        0.28        0.23      0.11 o 
  -4   4  17       21.14       11.10      0.34 o 
  -3   4  17       18.93       10.41      0.31 o 
  -2   4  17      362.46      341.07      3.14 o 
  -1   4  17      183.40      224.91     40.80 o 
   0   4  17       19.79       24.11      4.06 o 
   1   4  17        4.96        4.26      0.25 o 
   2   4  17      257.16      344.05      3.12 o 
   3   4  17       28.59       28.81      0.84 o 
   4   4  17       20.49       21.47      0.60 o 
  -4   5  17        2.00        2.22      0.15 o 
  -3   5  17       14.28       14.31      0.43 o 
  -2   5  17        3.49       10.70      0.30 o 
  -1   5  17       52.91       70.78     11.60 o 
   0   5  17       81.41      108.66      6.87 o 
   1   5  17        0.88        0.73      0.67 o 
   2   5  17       26.69       40.85      1.09 o 
   3   5  17        6.02        5.16      0.22 o 
   4   5  17        0.28        0.10      0.24 o 
  -4   6  17        0.16       -0.06      0.19 o 
  -3   6  17        1.57        1.65      0.15 o 
  -2   6  17        0.66        0.41      0.18 o 
  -1   6  17        0.76        0.69      0.16 o 
   0   6  17       26.16       43.32      2.97 o 
   1   6  17      221.39      266.59      9.97 o 
   2   6  17        2.13        1.22      0.18 o 
   3   6  17        4.95        3.28      0.20 o 
  -2   7  17        5.58        7.54      0.24 o 
  -1   7  17       17.93       21.96      5.87 o 
   0   7  17        0.43        0.52      0.26 o 
   1   7  17       16.23       12.86      5.57 o 
  -6   0  18        1.43        2.04      0.12 o 
  -4   0  18        4.65        1.79      0.16 o 
  -2   0  18      164.22      106.71      4.72 o 
   0   0  18      118.46      147.27      1.69 o 
   2   0  18       88.26       97.21      7.19 o 
   4   0  18      203.61      162.84      1.97 o 
  -6   1  18        0.27        0.23      0.10 o 
  -5   1  18        7.52        4.63      0.18 o 
  -4   1  18        5.92        4.32      0.20 o 
  -3   1  18        2.05        1.01      0.13 o 
  -2   1  18       70.44       56.36      0.78 o 
  -1   1  18       11.84       13.02      0.29 o 
   0   1  18      333.72      398.38     13.60 o 
   1   1  18      129.43      165.63      2.20 o 
   2   1  18      245.94      249.51      7.68 o 
   3   1  18       57.49       55.19      1.16 o 
   4   1  18       50.32       52.18      1.10 o 
   5   1  18       32.91       30.75      0.73 o 
  -6   2  18        1.06        1.61      0.12 o 
  -5   2  18        0.07       -0.19      0.23 o 
  -4   2  18       10.45        6.23      0.22 o 
  -3   2  18        6.28        2.46      0.16 o 
  -2   2  18       61.45       48.42      1.07 o 
  -1   2  18        5.10        7.40      0.49 o 
   0   2  18      147.49      207.69      5.96 o 
   1   2  18       50.57       78.34      2.01 o 
   2   2  18       57.83       73.49      1.34 o 
   3   2  18       71.95       73.89      1.32 o 
   4   2  18       10.23        9.08      0.28 o 
   5   2  18        5.62        4.06      0.17 o 
  -5   3  18        4.35        3.61      0.15 o 
  -4   3  18        1.48        0.80      0.15 o 
  -3   3  18        5.38        5.45      0.23 o 
  -2   3  18       33.20       30.42      0.90 o 
  -1   3  18       25.07       33.59      3.29 o 
   0   3  18      245.28      306.51      8.96 o 
   1   3  18        4.44        6.96      0.42 o 
   2   3  18       85.71      110.44      1.68 o 
   3   3  18       15.43       16.82      0.50 o 
   4   3  18       72.07       74.33      1.20 o 
  -5   4  18        1.21        1.47      0.12 o 
  -4   4  18        0.05        0.12      0.24 o 
  -3   4  18        0.20        0.02      0.30 o 
  -2   4  18       48.65       41.47      1.11 o 
  -1   4  18       18.84       27.05      2.75 o 
   0   4  18      868.40     1231.64     73.39 o 
   1   4  18     1627.51     2269.27     14.23 o 
   2   4  18      325.76      450.17      3.60 o 
   3   4  18       12.50       12.88      0.43 o 
   4   4  18       13.97       15.80      0.46 o 
  -4   5  18        0.06        0.16      0.23 o 
  -3   5  18        0.78       -0.06      0.33 o 
  -2   5  18       18.92       20.69      0.66 o 
  -1   5  18        0.08        0.44      0.20 o 
   0   5  18       47.14       67.17      2.50 o 
   1   5  18        0.86        2.58      0.46 o 
   2   5  18       50.39       64.86      1.26 o 
   3   5  18       27.23       27.64      0.81 o 
  -3   6  18        2.49        2.55      0.16 o 
  -2   6  18       46.71       55.56      1.10 o 
  -1   6  18      107.18      131.43     23.21 o 
   0   6  18        6.94        9.12      0.76 o 
   1   6  18       13.85       17.76      1.28 o 
   2   6  18       24.83       21.86      0.64 o 
   3   6  18       10.93        0.93      0.28 o 
  -2   7  18        3.91        4.96      0.18 o 
  -1   7  18        1.20        0.71      0.27 o 
   0   7  18        3.99        3.70      1.32 o 
   1   7  18        0.52        0.23      0.13 o 
  -5   0  19       12.67       11.12      0.34 o 
  -3   0  19        2.46        2.33      0.16 o 
  -1   0  19       64.54       70.38      1.91 o 
   1   0  19        5.44        3.24      0.14 o 
   3   0  19       56.20       54.92      1.16 o 
   5   0  19       97.46       97.87      1.24 o 
  -6   1  19        0.01        0.26      0.09 o 
  -5   1  19        0.02        0.21      0.23 o 
  -4   1  19        3.62        2.51      0.16 o 
  -3   1  19       19.17       12.59      0.38 o 
  -2   1  19       23.55       24.33      0.49 o 
  -1   1  19      261.21      323.46      4.77 o 
   0   1  19      133.62      180.83      7.56 o 
   1   1  19      117.61      197.14      2.62 o 
   2   1  19       95.93      102.59      3.55 o 
   3   1  19      194.79      201.81      2.26 o 
   4   1  19       16.95       14.72      0.45 o 
   5   1  19       39.42       29.67      0.71 o 
  -5   2  19        1.92        1.26      0.13 o 
  -4   2  19       10.87        4.62      0.20 o 
  -3   2  19      122.56       87.09      1.50 o 
  -2   2  19       36.05       35.78      0.94 o 
  -1   2  19      329.12      366.55     19.70 o 
   0   2  19     1349.03     1881.78    102.68 o 
   1   2  19        3.95        5.45      0.17 o 
   2   2  19      135.48      163.14      2.02 o 
   3   2  19       85.35       87.90      1.45 o 
   4   2  19       10.29       13.59      0.43 o 
   5   2  19       43.97       34.74      0.82 o 
  -5   3  19        6.06        4.51      0.17 o 
  -4   3  19       10.82       10.49      0.29 o 
  -3   3  19       12.80       11.20      0.34 o 
  -2   3  19       26.74       29.22      0.78 o 
  -1   3  19       42.19       57.58      1.82 o 
   0   3  19       40.82       54.32      4.94 o 
   1   3  19       52.11       79.09      1.20 o 
   2   3  19       14.06       16.19      0.54 o 
   3   3  19       13.08       10.81      0.32 o 
   4   3  19        1.65        1.71      0.16 o 
  -5   4  19        0.49        0.41      0.11 o 
  -4   4  19       25.75       24.73      0.71 o 
  -3   4  19       12.63       10.60      0.32 o 
  -2   4  19        1.40        2.51      0.23 o 
  -1   4  19        1.91        3.88      0.18 o 
   0   4  19       73.45      103.00      4.53 o 
   1   4  19        9.06       11.88      0.65 o 
   2   4  19       81.23      104.91      1.63 o 
   3   4  19       16.63       19.29      0.59 o 
   4   4  19        0.17        0.22      0.24 o 
  -4   5  19        4.51        4.35      0.16 o 
  -3   5  19       66.76       57.82      1.10 o 
  -2   5  19       34.80       39.47      1.01 o 
  -1   5  19        3.60        3.63      0.99 o 
   0   5  19        0.19        0.50      0.23 o 
   1   5  19       22.54       27.20      1.07 o 
   2   5  19        1.13        1.47      0.17 o 
   3   5  19        9.06        9.70      0.29 o 
  -3   6  19        0.78        0.89      0.13 o 
  -2   6  19       25.46       45.17      0.95 o 
  -1   6  19       13.89       16.45      2.92 o 
   0   6  19       18.38       26.87      3.16 o 
   1   6  19      322.94      363.88     58.95 o 
   2   6  19       13.12        8.82      0.29 o 
  -1   7  19        0.44        0.22      0.18 o 
   0   7  19       32.84       27.43     15.70 o 
  -6   0  20        0.11        0.45      0.09 o 
  -4   0  20       17.94       16.26      0.48 o 
  -2   0  20        0.32        1.67      0.35 o 
   0   0  20      506.98      756.02     16.54 o 
   2   0  20      274.54      326.57     16.43 o 
   4   0  20        1.19        0.80      0.16 o 
  -5   1  20        3.33        3.80      0.16 o 
  -4   1  20        0.20       -0.11      0.23 o 
  -3   1  20        1.12        1.83      0.16 o 
  -2   1  20      122.27      112.31      3.09 o 
  -1   1  20       54.31       53.27      2.19 o 
   0   1  20       40.24       55.99      1.38 o 
   1   1  20        8.58       13.94      0.31 o 
   2   1  20      141.18      169.15      4.60 o 
   3   1  20        6.41        4.99      0.22 o 
   4   1  20      235.23      224.34      2.15 o 
   5   1  20        5.33        4.32      0.18 o 
  -5   2  20        0.23        0.00      0.22 o 
  -4   2  20       16.38        9.25      0.28 o 
  -3   2  20        5.33        4.01      0.21 o 
  -2   2  20       30.66       26.31      0.75 o 
  -1   2  20      312.39      373.35     14.41 o 
   0   2  20     1057.34     1450.34     74.69 o 
   1   2  20       13.87       16.10      0.33 o 
   2   2  20      209.21      253.80      2.57 o 
   3   2  20      126.80      113.32      1.63 o 
   4   2  20       21.74       21.36      0.59 o 
  -5   3  20        0.19        0.04      0.22 o 
  -4   3  20       17.55       13.57      0.43 o 
  -3   3  20       60.68       54.40      1.21 o 
  -2   3  20        1.14        0.78      0.18 o 
  -1   3  20       14.13       15.83      2.23 o 
   0   3  20      118.99      155.63      5.04 o 
   1   3  20       12.36       13.67      1.78 o 
   2   3  20       97.06      121.41      1.75 o 
   3   3  20       26.36       30.75      0.86 o 
   4   3  20       30.60       33.46      0.79 o 
  -5   4  20        0.43        0.49      0.09 o 
  -4   4  20        2.27        1.04      0.13 o 
  -3   4  20        0.07       -0.10      0.29 o 
  -2   4  20        9.54       11.23      0.38 o 
  -1   4  20       65.23       77.39      7.73 o 
   0   4  20       75.24      101.61     10.88 o 
   1   4  20       44.34       66.62      1.57 o 
   2   4  20        0.12        0.22      0.18 o 
   3   4  20        0.34       -0.21      0.33 o 
   4   4  20        3.03        1.54      0.16 o 
  -4   5  20        0.02        0.16      0.10 o 
  -3   5  20       55.93       57.13      1.08 o 
  -2   5  20        4.39        5.46      0.24 o 
  -1   5  20       26.63       43.63      6.53 o 
   0   5  20       87.35      113.16      7.39 o 
   1   5  20        4.87        4.64      0.40 o 
   2   5  20        4.67        6.32      0.23 o 
   3   5  20       33.95       18.91      0.55 o 
  -3   6  20        2.81        2.65      0.13 o 
  -2   6  20        0.06       -0.02      0.30 o 
  -1   6  20        0.03       -0.09      0.22 o 
   0   6  20        0.98        0.86      0.27 o 
   1   6  20       30.19       29.92      6.11 o 
   2   6  20       32.10       11.37      0.43 o 
  -5   0  21        0.37        0.04      0.26 o 
  -3   0  21       93.88       80.89      1.44 o 
  -1   0  21     3452.09     4312.04    121.60 o 
   1   0  21      774.36      945.40     24.13 o 
   3   0  21      136.35      163.82      1.95 o 
  -5   1  21        3.63        3.33      0.16 o 
  -4   1  21        2.43        2.11      0.16 o 
  -3   1  21        7.46        5.44      0.22 o 
  -2   1  21       95.79       92.32      1.09 o 
  -1   1  21        1.24        2.08      0.20 o 
   0   1  21        0.31        3.50      2.22 o 
   1   1  21       32.44       48.92      0.80 o 
   2   1  21       18.74       24.29      2.34 o 
   3   1  21        4.11        2.90      0.20 o 
   4   1  21        3.85        2.93      0.18 o 
  -5   2  21        7.88        7.96      0.26 o 
  -4   2  21       27.06       24.36      0.67 o 
  -3   2  21        3.26        3.73      0.20 o 
  -2   2  21       91.45      109.55      1.68 o 
  -1   2  21        5.46        8.21      0.24 o 
   0   2  21        1.50        2.61      0.31 o 
   1   2  21      185.37      245.82      1.79 o 
   2   2  21      131.48      157.29      2.01 o 
   3   2  21       17.56       27.53      0.81 o 
   4   2  21       39.35       42.31      0.89 o 
  -5   3  21        5.82        7.60      0.23 o 
  -4   3  21       39.41       33.94      0.86 o 
  -3   3  21       39.49       30.04      0.90 o 
  -2   3  21        2.43        4.06      0.24 o 
  -1   3  21      207.48      265.06     21.68 o 
   0   3  21      227.44      334.31     18.34 o 
   1   3  21       44.45       46.78      0.80 o 
   2   3  21        0.16        0.34      0.38 o 
   3   3  21        0.39        0.34      0.34 o 
   4   3  21       10.76        6.44      0.22 o 
  -4   4  21        0.87        0.00      0.23 o 
  -3   4  21        5.62        6.28      0.22 o 
  -2   4  21        3.43        1.58      0.18 o 
  -1   4  21        0.09        0.32      0.16 o 
   0   4  21        6.46       11.43      0.85 o 
   1   4  21       28.92       33.35      0.66 o 
   2   4  21       32.72       38.99      0.98 o 
   3   4  21      106.44       92.95      1.43 o 
  -4   5  21        0.00        0.12      0.18 o 
  -3   5  21        0.04        0.66      0.16 o 
  -2   5  21       32.69       35.60      0.90 o 
  -1   5  21        4.58        6.88      0.17 o 
   0   5  21       93.29      114.91     11.04 o 
   1   5  21       17.24       24.12      2.03 o 
   2   5  21        0.04       -0.18      0.29 o 
   3   5  21        0.02       -0.04      0.23 o 
  -2   6  21        1.05        2.58      0.16 o 
  -1   6  21        0.80        0.93      0.10 o 
   0   6  21        0.38        0.94      0.30 o 
   1   6  21        2.32        2.34      0.85 o 
  -4   0  22       32.11       25.18      0.68 o 
  -2   0  22        2.54        2.36      0.17 o 
   0   0  22      156.45      224.25      5.75 o 
   2   0  22      472.47      489.96      9.79 o 
   4   0  22        0.92        1.63      0.15 o 
  -5   1  22       34.25       32.75      0.76 o 
  -4   1  22       40.29       33.81      0.92 o 
  -3   1  22       18.53       19.79      0.59 o 
  -2   1  22        7.39        5.77      0.21 o 
  -1   1  22       29.49       54.03      6.17 o 
   0   1  22        1.67        3.01      1.00 o 
   1   1  22        9.69       10.03      0.45 o 
   2   1  22       92.16      109.64      1.15 o 
   3   1  22       29.97       28.35      0.81 o 
   4   1  22      112.77      108.36      1.38 o 
  -5   2  22        0.42        0.05      0.23 o 
  -4   2  22       16.00       20.36      0.62 o 
  -3   2  22        5.35        6.40      0.23 o 
  -2   2  22       13.30       18.56      0.56 o 
  -1   2  22      415.11      538.90     15.01 o 
   0   2  22       66.54       73.70      1.14 o 
   1   2  22       72.24       92.11      1.08 o 
   2   2  22        0.69        0.06      0.18 o 
   3   2  22       34.21       31.92      0.86 o 
   4   2  22        5.42        3.33      0.17 o 
  -5   3  22        1.34        2.18      0.13 o 
  -4   3  22        2.84        2.44      0.17 o 
  -3   3  22       39.20       42.44      1.00 o 
  -2   3  22       74.25       98.01      1.59 o 
  -1   3  22      380.44      497.14     37.41 o 
   0   3  22        5.76        8.59      0.96 o 
   1   3  22       22.40       30.71      0.63 o 
   2   3  22       16.42       21.79      0.63 o 
   3   3  22       24.42       28.35      0.77 o 
   4   3  22       61.74       26.58      0.77 o 
  -4   4  22        0.93        0.61      0.12 o 
  -3   4  22       10.73       10.17      0.28 o 
  -2   4  22        0.01        0.33      0.35 o 
  -1   4  22        2.04        3.84      0.62 o 
   0   4  22        6.92        9.48      0.62 o 
   1   4  22       27.77       37.35      0.70 o 
   2   4  22        1.28        1.62      0.17 o 
   3   4  22        0.00        0.09      0.28 o 
  -3   5  22        4.10       10.36      0.33 o 
  -2   5  22        3.60        4.61      0.20 o 
  -1   5  22       11.21       17.91      2.07 o 
   0   5  22        8.43       11.74      1.43 o 
   1   5  22       11.12       14.38      1.98 o 
   2   5  22        8.19        6.25      0.24 o 
  -2   6  22        0.41        0.76      0.12 o 
  -1   6  22        5.82        6.48      2.23 o 
   0   6  22        6.90        7.70      2.93 o 
   1   6  22        1.95        3.02      1.62 o 
  -5   0  23        1.39        1.68      0.15 o 
  -3   0  23      129.99      126.42      1.78 o 
  -1   0  23      115.25      136.19      3.82 o 
   1   0  23      245.10      317.39      5.39 o 
   3   0  23      217.87      249.69      2.34 o 
  -5   1  23       11.64       14.97      0.45 o 
  -4   1  23        5.31        4.89      0.21 o 
  -3   1  23        8.96        6.43      0.26 o 
  -2   1  23      393.68      448.36     14.80 o 
  -1   1  23      425.90      553.81     13.56 o 
   0   1  23       30.35       37.18      0.74 o 
   1   1  23        0.76        0.49      0.18 o 
   2   1  23       10.01       11.69      0.25 o 
   3   1  23       18.67       16.18      0.51 o 
   4   1  23        0.41        0.46      0.13 o 
  -5   2  23        0.22        0.48      0.10 o 
  -4   2  23        1.54        2.93      0.17 o 
  -3   2  23        2.53        2.46      0.21 o 
  -2   2  23       35.12       47.20      1.14 o 
  -1   2  23      323.13      429.56     20.42 o 
   0   2  23       19.22       25.79      1.20 o 
   1   2  23      353.24      431.24     10.61 o 
   2   2  23        5.75        3.77      0.21 o 
   3   2  23      210.59      223.33      2.14 o 
   4   2  23       29.93       15.29      0.50 o 
  -4   3  23        0.01        0.48      0.12 o 
  -3   3  23       14.93       15.02      0.44 o 
  -2   3  23        0.63       -0.30      0.39 o 
  -1   3  23        6.43        6.36      0.19 o 
   0   3  23        0.01        0.42      0.47 o 
   1   3  23        8.63       14.18      0.93 o 
   2   3  23        0.94        1.74      0.18 o 
   3   3  23        0.61        1.02      0.16 o 
  -4   4  23        4.32        4.45      0.17 o 
  -3   4  23        1.54        2.08      0.16 o 
  -2   4  23       33.84       53.22      1.09 o 
  -1   4  23        9.41       12.35      1.54 o 
   0   4  23        9.56       14.46      1.12 o 
   1   4  23       42.99       56.54      5.26 o 
   2   4  23       12.09       12.64      0.35 o 
   3   4  23        9.78        5.32      0.26 o 
  -3   5  23        4.47        5.94      0.17 o 
  -2   5  23        3.35        5.01      0.20 o 
  -1   5  23        2.35        2.66      0.27 o 
   0   5  23        2.85        3.70      0.68 o 
   1   5  23        3.56        4.07      0.60 o 
   2   5  23        5.66        1.73      0.21 o 
  -1   6  23        4.94        5.00      2.37 o 
   0   6  23       17.86       21.39     11.65 o 
  -4   0  24        4.32        6.44      0.23 o 
  -2   0  24        2.09        2.03      0.20 o 
   0   0  24        5.34        3.46      0.15 o 
   2   0  24      309.29      285.75      4.18 o 
   4   0  24        0.35        0.43      0.12 o 
  -5   1  24       25.77       32.55      0.70 o 
  -4   1  24       27.59       33.66      0.82 o 
  -3   1  24       26.11       27.61      0.76 o 
  -2   1  24      547.78      674.25      4.62 o 
  -1   1  24        4.80        5.40      0.19 o 
   0   1  24       44.76       63.88      2.70 o 
   1   1  24       91.45      105.54      4.20 o 
   2   1  24       58.70       83.92      2.68 o 
   3   1  24        0.66        0.73      0.16 o 
   4   1  24      101.63       40.47      1.25 o 
  -4   2  24        2.44        1.67      0.15 o 
  -3   2  24       23.08       26.20      0.71 o 
  -2   2  24        1.11        1.35      0.21 o 
  -1   2  24        3.87        4.80      0.93 o 
   0   2  24       66.91       75.76      0.97 o 
   1   2  24        0.41        1.01      0.38 o 
   2   2  24        0.05        0.17      0.32 o 
   3   2  24        2.35        1.50      0.17 o 
  -4   3  24        4.48        5.40      0.20 o 
  -3   3  24       15.14       15.29      0.44 o 
  -2   3  24        1.11        0.96      0.17 o 
  -1   3  24        0.20        0.28      0.14 o 
   0   3  24       12.35       16.24      1.08 o 
   1   3  24        2.39        4.92      0.37 o 
   2   3  24       48.67       52.96      1.07 o 
   3   3  24       47.07       32.99      0.94 o 
  -3   4  24        4.39        9.64      0.32 o 
  -2   4  24       56.90       81.71      1.29 o 
  -1   4  24        6.24        7.49      1.33 o 
   0   4  24       25.82       29.15      3.38 o 
   1   4  24        4.49        5.75      0.54 o 
   2   4  24        3.09        3.33      0.20 o 
  -3   5  24        0.91        1.61      0.12 o 
  -2   5  24        0.78        1.65      0.16 o 
  -1   5  24        4.86        6.69      1.28 o 
   0   5  24       16.77       15.97      4.07 o 
   1   5  24       22.95       19.34     10.61 o 
  -3   0  25       42.39       48.20      1.08 o 
  -1   0  25       12.46       13.97      0.28 o 
   1   0  25       48.68       56.92      0.82 o 
   3   0  25      102.46       89.52      1.29 o 
  -4   1  25        0.86        1.21      0.16 o 
  -3   1  25       37.00       49.24      1.09 o 
  -2   1  25      316.35      383.02      3.22 o 
  -1   1  25       19.78       26.24      1.78 o 
   0   1  25        3.89        5.34      0.49 o 
   1   1  25        0.44        2.11      1.21 o 
   2   1  25       26.56       30.06      1.11 o 
   3   1  25       46.95       37.93      0.84 o 
  -4   2  25        8.16        8.07      0.21 o 
  -3   2  25       27.13       31.97      0.86 o 
  -2   2  25        1.07        0.74      0.20 o 
  -1   2  25        2.37        2.88      0.16 o 
   0   2  25        0.82        1.25      0.27 o 
   1   2  25       13.94       20.78      0.45 o 
   2   2  25       17.20       16.36      0.52 o 
   3   2  25       75.56       62.77      1.17 o 
  -4   3  25        2.22        2.19      0.15 o 
  -3   3  25       10.49       14.27      0.43 o 
  -2   3  25        0.08        0.26      0.34 o 
  -1   3  25        0.30        0.74      0.12 o 
   0   3  25       47.60       59.63      2.64 o 
   1   3  25        0.13        1.11      0.60 o 
   2   3  25       23.68       22.70      0.66 o 
   3   3  25        8.07        2.72      0.21 o 
  -3   4  25        0.01        0.28      0.13 o 
  -2   4  25        8.14       11.56      0.35 o 
  -1   4  25       23.29       28.22      4.53 o 
   0   4  25       40.83       46.82      5.93 o 
   1   4  25       92.60       93.80     17.43 o 
   2   4  25       52.14       23.99      0.77 o 
  -2   5  25        0.01        0.74      0.12 o 
  -1   5  25        0.69        0.90      0.55 o 
   0   5  25        0.66        2.11      0.93 o 
   1   5  25        3.99        3.55      1.98 o 
  -4   0  26        1.19        0.12      0.27 o 
  -2   0  26       42.61       46.12      1.51 o 
   0   0  26      135.57      157.37      2.96 o 
   2   0  26       34.39       35.88      1.41 o 
  -4   1  26        1.23        1.50      0.15 o 
  -3   1  26        3.85        7.06      0.22 o 
  -2   1  26       22.03       23.78      0.71 o 
  -1   1  26        1.77        2.05      0.14 o 
   0   1  26      115.25      141.28      4.08 o 
   1   1  26       24.37       22.19      0.46 o 
   2   1  26       68.35       90.03      4.56 o 
   3   1  26       18.40       12.11      0.35 o 
  -4   2  26       13.05       11.53      0.35 o 
  -3   2  26        3.94        7.00      0.23 o 
  -2   2  26       11.66       16.42      0.49 o 
  -1   2  26       10.58       14.45      0.86 o 
   0   2  26        5.24        5.07      0.25 o 
   1   2  26       83.68       81.95      4.71 o 
   2   2  26       68.88       53.81      1.08 o 
   3   2  26        0.23        0.10      0.11 o 
  -3   3  26      116.66      156.49      1.64 o 
  -2   3  26       52.95       71.52      1.19 o 
  -1   3  26        0.35        0.84      0.38 o 
   0   3  26       50.84       63.71      3.70 o 
   1   3  26        4.12        4.81      0.43 o 
   2   3  26       47.46       31.81      0.85 o 
  -3   4  26        0.01        0.15      0.26 o 
  -2   4  26        8.99       10.84      0.32 o 
  -1   4  26        0.57        1.36      0.27 o 
   0   4  26        1.90        1.63      0.33 o 
   1   4  26       13.09       12.23      4.80 o 
  -1   5  26        1.93        2.79      1.71 o 
   0   5  26        0.32        1.24      0.66 o 
  -3   0  27       44.34       46.29      0.97 o 
  -1   0  27        0.36        0.64      0.23 o 
   1   0  27        7.61       10.16      0.40 o 
   3   0  27       33.27       16.90      0.50 o 
  -4   1  27        1.36        1.10      0.13 o 
  -3   1  27        1.48        1.41      0.16 o 
  -2   1  27        3.05        3.52      0.20 o 
  -1   1  27       54.27       62.62      1.81 o 
   0   1  27       32.90       36.44      2.59 o 
   1   1  27       79.52       91.68      3.35 o 
   2   1  27        1.04        1.01      0.18 o 
   3   1  27       82.99       25.70      0.71 o 
  -3   2  27        1.36        1.32      0.15 o 
  -2   2  27        0.30        0.51      0.16 o 
  -1   2  27        0.85        1.81      0.13 o 
   0   2  27        1.44        1.50      0.21 o 
   1   2  27       57.74       56.18      3.35 o 
   2   2  27        0.25        0.26      0.13 o 
  -3   3  27       33.95       44.71      0.82 o 
  -2   3  27        4.77        4.08      0.18 o 
  -1   3  27        5.21        5.54      0.99 o 
   0   3  27       24.49       21.67      3.48 o 
   1   3  27       10.25       10.61      2.31 o 
   2   3  27       36.97        9.71      0.40 o 
  -2   4  27        1.36        2.41      0.16 o 
  -1   4  27        2.81        3.03      1.15 o 
   0   4  27        0.05       -0.19      0.22 o 
   1   4  27        0.10        0.28      0.30 o 
  -2   0  28        3.27        5.23      0.16 o 
   0   0  28      106.31      103.24      1.29 o 
   2   0  28      105.07       84.68      3.83 o 
  -3   1  28        6.31        6.09      0.18 o 
  -2   1  28        2.09        3.11      0.17 o 
  -1   1  28        2.57        2.50      0.13 o 
   0   1  28        0.52        1.16      0.29 o 
   1   1  28        0.95        1.00      0.18 o 
   2   1  28       33.22       26.61      4.92 o 
  -3   2  28        1.38        1.17      0.13 o 
  -2   2  28       10.24       10.52      0.32 o 
  -1   2  28       17.68       20.99      1.89 o 
   0   2  28       18.57       19.50      2.48 o 
   1   2  28        7.35       10.20      0.88 o 
   2   2  28       70.77       20.74      0.71 o 
  -2   3  28       23.21       32.01      0.71 o 
  -1   3  28        8.42        8.44      2.06 o 
   0   3  28       20.65       15.08      5.26 o 
   1   3  28        3.52        4.40      1.69 o 
  -1   4  28        1.26        2.79      1.35 o 
   0   4  28        3.17        2.65      1.31 o 
  -3   0  29        8.69        8.22      0.26 o 
  -1   0  29        3.35        3.85      0.12 o 
   1   0  29        3.99        3.94      0.42 o 
  -3   1  29        5.54        8.35      0.23 o 
  -2   1  29       21.61       31.74      0.75 o 
  -1   1  29       16.70       16.40      1.10 o 
   0   1  29        0.06        0.74      0.32 o 
   1   1  29       43.60       35.51      3.97 o 
   2   1  29        0.79        0.73      0.49 o 
  -3   2  29        7.76        5.99      0.20 o 
  -2   2  29        1.96        2.62      0.16 o 
  -1   2  29        6.96        7.95      1.20 o 
   0   2  29        0.83        1.57      0.51 o 
   1   2  29        6.16        7.18      2.35 o 
  -2   3  29       24.28       28.50      0.64 o 
  -1   3  29        0.08        0.09      0.16 o 
   0   3  29       29.36       23.74     12.88 o 
  -2   0  30       22.78       24.67      2.16 o 
   0   0  30       25.48       32.69      2.49 o 
  -2   1  30        3.68        3.23      0.16 o 
  -1   1  30        9.62        8.58      1.43 o 
   0   1  30        1.56        1.37      0.37 o 
   1   1  30        0.06        0.42      0.25 o 
  -2   2  30        0.07       -0.02      0.21 o 
  -1   2  30        0.62        0.59      0.42 o 
   0   2  30       54.89       39.97     14.22 o 
  -1   0  31        1.60        2.11      0.23 o 
  -1   1  31       16.07       11.75      5.40 o 
   0   1  31        4.12        3.10      1.34 o 
                                                 
